# Supplementary material for: A comprehensive guide to the Argentinian case-bearer beetle fauna (Coleoptera, Chrysomelidae, Camptosomata)
Source: Zookeys. 2017 May 26;(677):11–88. doi: 10.3897/zookeys.677.10778 (PMC5537999; doi:10.3897/zookeys.677.10778)
Supplement: XML Treatment for Cylindrodachrys [file zookeys.677.10778-treatment4.xml]

<!DOCTYPE tp:taxon-treatment
  PUBLIC "-//TaxonX//DTD Taxonomic Treatment Publishing DTD v0 20100105//EN" "tax-treatment-NSO.dtd">
<tp:taxon-treatment xmlns:tp="http://www.plazi.org/taxpub"><tp:treatment-meta><kwd-group><label>Taxon classification</label><kwd><named-content xmlns:xlink="http://www.w3.org/1999/xlink" content-type="kingdom">Animalia</named-content></kwd><kwd><named-content xmlns:xlink="http://www.w3.org/1999/xlink" content-type="order">Coleoptera</named-content></kwd><kwd><named-content xmlns:xlink="http://www.w3.org/1999/xlink" content-type="family">Chrysomelidae</named-content></kwd></kwd-group><mixed-citation publication-type="journal"><person-group><name><surname>Agrain</surname><given-names>Federico A.</given-names></name><name><surname>Chamorro</surname><given-names>Maria Lourdes</given-names></name><name><surname>Cabrera</surname><given-names>Nora</given-names></name><name><surname>Sassi</surname><given-names>Davide</given-names></name><name><surname>Roig-Juñent</surname><given-names>Sergio</given-names></name></person-group><article-title>A comprehensive guide to the Argentinian case-bearer beetle fauna (<tp:taxon-name><tp:taxon-name-part taxon-name-part-type="order">Coleoptera</tp:taxon-name-part></tp:taxon-name>, <tp:taxon-name><tp:taxon-name-part taxon-name-part-type="family">Chrysomelidae</tp:taxon-name-part></tp:taxon-name>, Camptosomata)</article-title><source>Zookeys</source><day>26</day><month>5</month><year>2017</year><volume>2017</volume><issue>677</issue><fpage>11</fpage><lpage>88</lpage><pub-id pub-id-type="doi">10.3897/zookeys.677.10778</pub-id></mixed-citation></tp:treatment-meta><tp:nomenclature><tp:taxon-name>
                  <tp:taxon-name-part taxon-name-part-type="genus" reg="Cylindrodachrys">Cylindrodachrys</tp:taxon-name-part>
                </tp:taxon-name><tp:taxon-authority>Monrós, 1944</tp:taxon-authority><xref ref-type="fig" rid="F6">Fig. 6</xref><!--PageBreak--><tp:nomenclature-citation-list><tp:nomenclature-citation><tp:taxon-name>
                  <tp:taxon-name-part taxon-name-part-type="genus" reg="Cylindrodachrys"/>
                </tp:taxon-name><comment><xref ref-type="bibr" rid="B114">Monrós (1944</xref>: 148, <xref ref-type="bibr" rid="B126">1953b</xref>: 148). </comment></tp:nomenclature-citation></tp:nomenclature-citation-list></tp:nomenclature><tp:treatment-sec sec-type="type species" id="SECID0E5SAI"><title>Type species.</title><p>
                  <italic><tp:taxon-name><tp:taxon-name-part taxon-name-part-type="genus" reg="Cylindrodachrys">Cylindrodachrys</tp:taxon-name-part> <tp:taxon-name-part taxon-name-part-type="species" reg="cleroides">cleroides</tp:taxon-name-part></tp:taxon-name></italic> <xref ref-type="bibr" rid="B114">Monrós (1944</xref>: 148).</p><fig id="F6" position="float" orientation="portrait"><label>Figure 6.</label><caption><p>
                      <italic><tp:taxon-name><tp:taxon-name-part taxon-name-part-type="genus" reg="Cylindrodachrys">Cylindrodachrys</tp:taxon-name-part> <tp:taxon-name-part taxon-name-part-type="species" reg="cleroides">cleroides</tp:taxon-name-part></tp:taxon-name></italic> Monrós <sup>(2)</sup>, left: habitus (dorsal view), right: habitus (lateral view).</p></caption><graphic xmlns:xlink="http://www.w3.org/1999/xlink" xlink:href="zookeys-677-011-g006.jpg" position="float" orientation="portrait" xlink:type="simple" id="oo_137723.jpg"/></fig></tp:treatment-sec><tp:treatment-sec sec-type="diagnosis" id="SECID0ENUAI"><title>Diagnosis.</title><p>This genus exhibits a particular combination of three characters unique among <tp:taxon-name><tp:taxon-name-part taxon-name-part-type="tribe">Clytrini</tp:taxon-name-part></tp:taxon-name>: adult body shape strongly cylindrically elongate; elytra not fully covering pygidium; and inconspicuous elytral punctations, thus superficially resembling a clerid.</p></tp:treatment-sec><tp:treatment-sec sec-type="distribution" id="SECID0EBVAI"><title>Distribution.</title><p>This monotypic genus is limited to Paraguay and north and central Argentina.</p></tp:treatment-sec><tp:treatment-sec sec-type="remarks" id="SECID0EZVAI"><title>Remarks.</title><p>According to <xref ref-type="bibr" rid="B114">Monrós (1944)</xref> this species has always been collected in extremely xeric places.</p></tp:treatment-sec><tp:treatment-sec sec-type="Argentinian species checklist" id="SECID0EDWAI"><title>Argentinian species checklist.</title><p>
                  <italic><tp:taxon-name><tp:taxon-name-part taxon-name-part-type="genus" reg="Cylindrodachrys">Cylindrodachrys</tp:taxon-name-part> <tp:taxon-name-part taxon-name-part-type="species" reg="cleroides">cleroides</tp:taxon-name-part></tp:taxon-name></italic> Monrós, 1944 (<abbrev xmlns:xlink="http://www.w3.org/1999/xlink" xlink:title="Catamarca" id="ABBRID0EUWAI" xlink:type="simple">CAT</abbrev>, <abbrev xmlns:xlink="http://www.w3.org/1999/xlink" xlink:title="Córdoba" id="ABBRID0EYWAI" xlink:type="simple">COR</abbrev>, <abbrev xmlns:xlink="http://www.w3.org/1999/xlink" xlink:title="Mendoza" id="ABBRID0E3WAI" xlink:type="simple">MZA</abbrev>, <abbrev xmlns:xlink="http://www.w3.org/1999/xlink" xlink:title="Santiago del Estero" id="ABBRID0EAXAI" xlink:type="simple">SEO</abbrev>, <abbrev xmlns:xlink="http://www.w3.org/1999/xlink" xlink:title="San Luis" id="ABBRID0EEXAI" xlink:type="simple">SLS</abbrev>). Host plant: <tp:taxon-name><tp:taxon-name-part taxon-name-part-type="family">Solanaceae</tp:taxon-name-part></tp:taxon-name>: <italic><tp:taxon-name><tp:taxon-name-part taxon-name-part-type="genus" reg="Solanum">Solanum</tp:taxon-name-part> <tp:taxon-name-part taxon-name-part-type="species" reg="eleagnifolia">eleagnifolia</tp:taxon-name-part></tp:taxon-name></italic> (Quillo); <tp:taxon-name><tp:taxon-name-part taxon-name-part-type="family">Malvaceae</tp:taxon-name-part></tp:taxon-name>: <italic><tp:taxon-name><tp:taxon-name-part taxon-name-part-type="genus" reg="Gossypium">Gossypium</tp:taxon-name-part> <tp:taxon-name-part taxon-name-part-type="species" reg="hirsutum">hirsutum</tp:taxon-name-part></tp:taxon-name></italic> (Monrós, 1953a).</p></tp:treatment-sec><ref-list><ref id="B114"><mixed-citation xmlns:xlink="http://www.w3.org/1999/xlink" xlink:type="simple">
          <person-group><name name-style="western"><surname>Monrós</surname><given-names>F</given-names></name></person-group> (<year>1944</year>) <article-title>Descripción de un nuevo clítrido argentino. Revista de la Facultad de Agronomía y Veterinaria.</article-title> <source>Universidad Nacional de Buenos Aires</source> <volume>11</volume>(<issue>1</issue>): <fpage>148</fpage>–<lpage>152</lpage>.</mixed-citation></ref><ref id="B126"><mixed-citation xmlns:xlink="http://www.w3.org/1999/xlink" xlink:type="simple">
          <person-group><name name-style="western"><surname>Monrós</surname><given-names>F</given-names></name></person-group> (<year>1953b</year>) <article-title>Some corrections in the nomenclature of <tp:taxon-name><tp:taxon-name-part taxon-name-part-type="subfamily">Clytrinae</tp:taxon-name-part></tp:taxon-name>.</article-title> <source>The Coleopterists Bulletin</source> <volume>7</volume>(<issue>6</issue>): <fpage>45</fpage>–<lpage>50</lpage>.</mixed-citation></ref></ref-list></tp:taxon-treatment>
