# Supplementary material for: A comprehensive guide to the Argentinian case-bearer beetle fauna (Coleoptera, Chrysomelidae, Camptosomata)
Source: Zookeys. 2017 May 26;(677):11–88. doi: 10.3897/zookeys.677.10778 (PMC5537999; doi:10.3897/zookeys.677.10778)
Supplement: XML Treatment for Dachrys [file zookeys.677.10778-treatment5.xml]

<!DOCTYPE tp:taxon-treatment
  PUBLIC "-//TaxonX//DTD Taxonomic Treatment Publishing DTD v0 20100105//EN" "tax-treatment-NSO.dtd">
<tp:taxon-treatment xmlns:tp="http://www.plazi.org/taxpub"><tp:treatment-meta><kwd-group><label>Taxon classification</label><kwd><named-content xmlns:xlink="http://www.w3.org/1999/xlink" content-type="kingdom">Animalia</named-content></kwd><kwd><named-content xmlns:xlink="http://www.w3.org/1999/xlink" content-type="order">Coleoptera</named-content></kwd><kwd><named-content xmlns:xlink="http://www.w3.org/1999/xlink" content-type="family">Chrysomelidae</named-content></kwd></kwd-group><mixed-citation publication-type="journal"><person-group><name><surname>Agrain</surname><given-names>Federico A.</given-names></name><name><surname>Chamorro</surname><given-names>Maria Lourdes</given-names></name><name><surname>Cabrera</surname><given-names>Nora</given-names></name><name><surname>Sassi</surname><given-names>Davide</given-names></name><name><surname>Roig-Juñent</surname><given-names>Sergio</given-names></name></person-group><article-title>A comprehensive guide to the Argentinian case-bearer beetle fauna (<tp:taxon-name><tp:taxon-name-part taxon-name-part-type="order">Coleoptera</tp:taxon-name-part></tp:taxon-name>, <tp:taxon-name><tp:taxon-name-part taxon-name-part-type="family">Chrysomelidae</tp:taxon-name-part></tp:taxon-name>, Camptosomata)</article-title><source>Zookeys</source><day>26</day><month>5</month><year>2017</year><volume>2017</volume><issue>677</issue><fpage>11</fpage><lpage>88</lpage><pub-id pub-id-type="doi">10.3897/zookeys.677.10778</pub-id></mixed-citation></tp:treatment-meta><tp:nomenclature><tp:taxon-name>
                  <tp:taxon-name-part taxon-name-part-type="genus" reg="Dachrys">Dachrys</tp:taxon-name-part>
                </tp:taxon-name><tp:taxon-authority>Erichson, 1847</tp:taxon-authority><xref ref-type="fig" rid="F7">Fig. 7</xref><tp:nomenclature-citation-list><tp:nomenclature-citation><tp:taxon-name>
                  <tp:taxon-name-part taxon-name-part-type="genus" reg="Dachrys"/>
                </tp:taxon-name><comment><xref ref-type="bibr" rid="B50">Erichson 1847</xref>: 164; <xref ref-type="bibr" rid="B100">Lacordaire 1848</xref>: 405–406; <xref ref-type="bibr" rid="B40">Chapuis 1874</xref>: 146; Jacoby and Clavareau 1906: 68–69; <xref ref-type="bibr" rid="B44">Clavareau 1913</xref>: 80; <xref ref-type="bibr" rid="B63">Guérin 1943</xref>: 53–54; <xref ref-type="bibr" rid="B125">Monrós 1953a</xref>: 208–209, <xref ref-type="bibr" rid="B126">1953b</xref>: 48–49; <xref ref-type="bibr" rid="B112">Moldenke 1970</xref>: 108. </comment></tp:nomenclature-citation></tp:nomenclature-citation-list></tp:nomenclature><tp:treatment-sec sec-type="type species" id="SECID0EY1AI"><title>Type species.</title><p>
                  <italic><tp:taxon-name><tp:taxon-name-part taxon-name-part-type="genus" reg="Dachrys">Dachrys</tp:taxon-name-part> <tp:taxon-name-part taxon-name-part-type="species" reg="succincta">succincta</tp:taxon-name-part></tp:taxon-name></italic> (Erichson, 1834), designated by <xref ref-type="bibr" rid="B126">Monrós (1953b</xref>: 48).</p><fig id="F7" position="float" orientation="portrait"><label>Figure 7.</label><caption><p>
                      <italic><tp:taxon-name><tp:taxon-name-part taxon-name-part-type="genus" reg="Dachrys">Dachrys</tp:taxon-name-part> <tp:taxon-name-part taxon-name-part-type="species" reg="succincta">succincta</tp:taxon-name-part></tp:taxon-name></italic> (Erichson) <sup>(1)</sup>, left: habitus (dorsal view), right: habitus (lateral view).</p></caption><graphic xmlns:xlink="http://www.w3.org/1999/xlink" xlink:href="zookeys-677-011-g007.jpg" position="float" orientation="portrait" xlink:type="simple" id="oo_137724.jpg"/></fig></tp:treatment-sec><tp:treatment-sec sec-type="diagnosis" id="SECID0EH3AI"><title>Diagnosis.</title><p>This genus resembles <italic><tp:taxon-name><tp:taxon-name-part taxon-name-part-type="genus" reg="Saxinis">Saxinis</tp:taxon-name-part></tp:taxon-name></italic>, but is distinguished by the epipleural lobe not well developed and from <italic><tp:taxon-name><tp:taxon-name-part taxon-name-part-type="genus" reg="Temnodachrys">Temnodachrys</tp:taxon-name-part></tp:taxon-name></italic> by the sides of the prothorax curved (strongly convergent towards the head); frons with deep medial pit; and distinct elytral pattern with transverse black bands on reddish base color.</p></tp:treatment-sec><tp:treatment-sec sec-type="distribution" id="SECID0EN4AI"><title>Distribution.</title><p>Austral region of Chile and Argentina.</p></tp:treatment-sec><tp:treatment-sec sec-type="remarks" id="SECID0E34AI"><title>Remarks.</title><p>
                  <xref ref-type="bibr" rid="B126">Monrós (1953b)</xref> separated the genera: <italic><tp:taxon-name><tp:taxon-name-part taxon-name-part-type="genus" reg="Saxinodachrys">Saxinodachrys</tp:taxon-name-part></tp:taxon-name></italic>, <italic><tp:taxon-name><tp:taxon-name-part taxon-name-part-type="genus" reg="Cylindrodachrys">Cylindrodachrys</tp:taxon-name-part></tp:taxon-name></italic>, and <italic><tp:taxon-name><tp:taxon-name-part taxon-name-part-type="genus" reg="Temnodachrys">Temnodachrys</tp:taxon-name-part></tp:taxon-name></italic>, formerly considered within <italic><tp:taxon-name><tp:taxon-name-part taxon-name-part-type="genus" reg="Dachrys">Dachrys</tp:taxon-name-part></tp:taxon-name></italic>. Currently monotypic.</p></tp:treatment-sec><tp:treatment-sec sec-type="Argentinian species checklist" id="SECID0EL6AI"><title>Argentinian species checklist.</title><p>
                  <italic><tp:taxon-name><tp:taxon-name-part taxon-name-part-type="genus" reg="Dachrys">Dachrys</tp:taxon-name-part> <tp:taxon-name-part taxon-name-part-type="species" reg="succincta">succincta</tp:taxon-name-part></tp:taxon-name></italic> (Erichson, 1834) (CHU, <abbrev xmlns:xlink="http://www.w3.org/1999/xlink" xlink:title="Neuquén" id="ABBRID0E36AI" xlink:type="simple">NQN</abbrev>, <abbrev xmlns:xlink="http://www.w3.org/1999/xlink" xlink:title="Río Negro" id="ABBRID0EAABI" xlink:type="simple">RNO</abbrev>). Host plant: <tp:taxon-name><tp:taxon-name-part taxon-name-part-type="family">Rhamnaceae</tp:taxon-name-part></tp:taxon-name>: <italic><tp:taxon-name><tp:taxon-name-part taxon-name-part-type="genus" reg="Discaria">Discaria</tp:taxon-name-part></tp:taxon-name></italic> sp. (Monrós, 1953a) and <italic><tp:taxon-name><tp:taxon-name-part taxon-name-part-type="genus" reg="Chacaya">Chacaya</tp:taxon-name-part> <tp:taxon-name-part taxon-name-part-type="species" reg="trimereus">trimereus</tp:taxon-name-part></tp:taxon-name></italic> (Roig-Juñent, 2004).</p><p>= <italic><tp:taxon-name><tp:taxon-name-part taxon-name-part-type="genus" reg="Clythra">Clythra</tp:taxon-name-part> <tp:taxon-name-part taxon-name-part-type="species" reg="succincta">succincta</tp:taxon-name-part></tp:taxon-name></italic> Erichson, 1834.</p><p>= <italic><tp:taxon-name><tp:taxon-name-part taxon-name-part-type="genus" reg="Dachrys">Dachrys</tp:taxon-name-part> <tp:taxon-name-part taxon-name-part-type="species" reg="succincta">succincta</tp:taxon-name-part></tp:taxon-name></italic> Lacordaire, 1848.</p></tp:treatment-sec><ref-list><ref id="B50"><mixed-citation xmlns:xlink="http://www.w3.org/1999/xlink" xlink:type="simple">
          <person-group><name name-style="western"><surname>Erichson</surname><given-names>WF</given-names></name></person-group> (<year>1847</year>) <article-title>Conspectus Insectorum Coleopterorum, quae in Republica Peruana observata sunt, auctore.</article-title> <source>Archiv für Naturgeschichte</source> <volume>13</volume>: <fpage>67</fpage>–<lpage>185</lpage>.</mixed-citation></ref><ref id="B100"><mixed-citation xmlns:xlink="http://www.w3.org/1999/xlink" xlink:type="simple">
          <person-group><name name-style="western"><surname>Lacordaire</surname><given-names>MTh</given-names></name></person-group> (<year>1848</year>) <article-title>Monographie des Coléopterès subpentamères de la famille des phytophages, Vol 2. Memoires de la Societe royale belge d’Entomologie.</article-title> <source>Liège</source> <volume>5</volume>: <fpage>1</fpage>–<lpage>890</lpage>.</mixed-citation></ref><ref id="B40"><mixed-citation xmlns:xlink="http://www.w3.org/1999/xlink" xlink:type="simple">
          <person-group><name name-style="western"><surname>Chapuis</surname><given-names>F</given-names></name></person-group> (<year>1874</year>) <source>Famille des Phytophages. In: Laccordaire T, Chapuis F (Eds) Histoire naturelle des insectes. Genera des Coléoptères.</source> <publisher-name>Libraire Encyclopédique de Roret</publisher-name>, <publisher-loc>Paris Vol. 10</publisher-loc>, <size units="page">455 pp</size>.</mixed-citation></ref><ref id="B44"><mixed-citation xmlns:xlink="http://www.w3.org/1999/xlink" xlink:type="simple">
          <person-group><name name-style="western"><surname>Clavareau</surname><given-names>H</given-names></name></person-group> (<year>1913</year>) <source>Pars 53. <tp:taxon-name><tp:taxon-name-part taxon-name-part-type="family">Chrysomelidae</tp:taxon-name-part></tp:taxon-name>: 5. <tp:taxon-name><tp:taxon-name-part taxon-name-part-type="subfamily">Megascelinae</tp:taxon-name-part></tp:taxon-name>, 6. <tp:taxon-name><tp:taxon-name-part taxon-name-part-type="subfamily">Megalopodinae</tp:taxon-name-part></tp:taxon-name>, 7. <tp:taxon-name><tp:taxon-name-part taxon-name-part-type="subfamily">Clytrinae</tp:taxon-name-part></tp:taxon-name>, 8. <tp:taxon-name><tp:taxon-name-part taxon-name-part-type="subfamily">Cryptocephalinae</tp:taxon-name-part></tp:taxon-name>, 9. <tp:taxon-name><tp:taxon-name-part taxon-name-part-type="subfamily">Chlamydinae</tp:taxon-name-part></tp:taxon-name>, 10. <tp:taxon-name><tp:taxon-name-part taxon-name-part-type="subfamily">Lamprosominae</tp:taxon-name-part></tp:taxon-name>. In: Schenkling S (Ed.) Coleopterorum Catalogus.</source> <publisher-name>Junk W</publisher-name>, <publisher-loc>Berlin</publisher-loc>, <size units="page">278 pp</size>.</mixed-citation></ref><ref id="B63"><mixed-citation xmlns:xlink="http://www.w3.org/1999/xlink" xlink:type="simple">
          <person-group><name name-style="western"><surname>Guérin</surname><given-names>J</given-names></name></person-group> (<year>1943</year>) <article-title>Clitrídeos do Brasil.</article-title> <source>Arquivos do Museu Paranaense (Curitiba, Brazil)</source> <volume>3</volume>: <fpage>3</fpage>–<lpage>94</lpage>.</mixed-citation></ref><ref id="B125"><mixed-citation xmlns:xlink="http://www.w3.org/1999/xlink" xlink:type="simple">
          <person-group><name name-style="western"><surname>Monrós</surname><given-names>F</given-names></name></person-group> (<year>1953a</year>) <article-title>Revisión sistemática de las especies de <tp:taxon-name><tp:taxon-name-part taxon-name-part-type="subfamily">Clytrinae</tp:taxon-name-part></tp:taxon-name> de la Argentina, Paraguay, Uruguay y Chile (Col. <tp:taxon-name><tp:taxon-name-part taxon-name-part-type="family">Chrysomelidae</tp:taxon-name-part></tp:taxon-name>).</article-title> <source>Acta Zoológica Lilloana</source> <volume>14</volume>: <fpage>5</fpage>–<lpage>274</lpage>.</mixed-citation></ref><ref id="B126"><mixed-citation xmlns:xlink="http://www.w3.org/1999/xlink" xlink:type="simple">
          <person-group><name name-style="western"><surname>Monrós</surname><given-names>F</given-names></name></person-group> (<year>1953b</year>) <article-title>Some corrections in the nomenclature of <tp:taxon-name><tp:taxon-name-part taxon-name-part-type="subfamily">Clytrinae</tp:taxon-name-part></tp:taxon-name>.</article-title> <source>The Coleopterists Bulletin</source> <volume>7</volume>(<issue>6</issue>): <fpage>45</fpage>–<lpage>50</lpage>.</mixed-citation></ref><ref id="B112"><mixed-citation xmlns:xlink="http://www.w3.org/1999/xlink" xlink:type="simple">
          <person-group><name name-style="western"><surname>Moldenke</surname><given-names>AR</given-names></name></person-group> (<year>1970</year>) <source>A revision of <tp:taxon-name><tp:taxon-name-part taxon-name-part-type="subfamily">Clytrinae</tp:taxon-name-part></tp:taxon-name> of North America, North of the Isthmus of Panama (<tp:taxon-name><tp:taxon-name-part taxon-name-part-type="order">Coleoptera</tp:taxon-name-part></tp:taxon-name>: <tp:taxon-name><tp:taxon-name-part taxon-name-part-type="family">Chrysomelidae</tp:taxon-name-part></tp:taxon-name>)</source>. <publisher-name>Stanford University</publisher-name>, <size units="page">310 pp</size>.</mixed-citation></ref></ref-list></tp:taxon-treatment>
