# Supplementary material for: A comprehensive guide to the Argentinian case-bearer beetle fauna (Coleoptera, Chrysomelidae, Camptosomata)
Source: Zookeys. 2017 May 26;(677):11–88. doi: 10.3897/zookeys.677.10778 (PMC5537999; doi:10.3897/zookeys.677.10778)
Supplement: XML Treatment for Dinophthalma [file zookeys.677.10778-treatment6.xml]

<!DOCTYPE tp:taxon-treatment
  PUBLIC "-//TaxonX//DTD Taxonomic Treatment Publishing DTD v0 20100105//EN" "tax-treatment-NSO.dtd">
<tp:taxon-treatment xmlns:tp="http://www.plazi.org/taxpub"><tp:treatment-meta><kwd-group><label>Taxon classification</label><kwd><named-content xmlns:xlink="http://www.w3.org/1999/xlink" content-type="kingdom">Animalia</named-content></kwd><kwd><named-content xmlns:xlink="http://www.w3.org/1999/xlink" content-type="order">Coleoptera</named-content></kwd><kwd><named-content xmlns:xlink="http://www.w3.org/1999/xlink" content-type="family">Chrysomelidae</named-content></kwd></kwd-group><mixed-citation publication-type="journal"><person-group><name><surname>Agrain</surname><given-names>Federico A.</given-names></name><name><surname>Chamorro</surname><given-names>Maria Lourdes</given-names></name><name><surname>Cabrera</surname><given-names>Nora</given-names></name><name><surname>Sassi</surname><given-names>Davide</given-names></name><name><surname>Roig-Juñent</surname><given-names>Sergio</given-names></name></person-group><article-title>A comprehensive guide to the Argentinian case-bearer beetle fauna (<tp:taxon-name><tp:taxon-name-part taxon-name-part-type="order">Coleoptera</tp:taxon-name-part></tp:taxon-name>, <tp:taxon-name><tp:taxon-name-part taxon-name-part-type="family">Chrysomelidae</tp:taxon-name-part></tp:taxon-name>, Camptosomata)</article-title><source>Zookeys</source><day>26</day><month>5</month><year>2017</year><volume>2017</volume><issue>677</issue><fpage>11</fpage><lpage>88</lpage><pub-id pub-id-type="doi">10.3897/zookeys.677.10778</pub-id></mixed-citation></tp:treatment-meta><tp:nomenclature><tp:taxon-name>
                  <tp:taxon-name-part taxon-name-part-type="genus" reg="Dinophthalma">Dinophthalma</tp:taxon-name-part>
                </tp:taxon-name><tp:taxon-authority>Lacordaire, 1848</tp:taxon-authority><xref ref-type="fig" rid="F8">Fig. 8</xref><!--PageBreak--><tp:nomenclature-citation-list><tp:nomenclature-citation><tp:taxon-name>
                      <tp:taxon-name-part taxon-name-part-type="genus" reg="Dinophthalma">Dinophthalma</tp:taxon-name-part>
                    </tp:taxon-name><comment><xref ref-type="bibr" rid="B100">Lacordaire 1848</xref>: 400; <xref ref-type="bibr" rid="B40">Chapuis 1874</xref>: 145; Jacoby and Clavareau 1906: 67; <xref ref-type="bibr" rid="B63">Guérin 1943</xref>: 47; <xref ref-type="bibr" rid="B125">Monrós 1953a</xref>: 143.</comment></tp:nomenclature-citation></tp:nomenclature-citation-list></tp:nomenclature><tp:treatment-sec sec-type="type species" id="SECID0EGEBI"><title>Type species.</title><p>
                  <italic><tp:taxon-name><tp:taxon-name-part taxon-name-part-type="genus" reg="Dinophthalma">Dinophthalma</tp:taxon-name-part> <tp:taxon-name-part taxon-name-part-type="species" reg="ophthalmica">ophthalmica</tp:taxon-name-part></tp:taxon-name></italic> Lacordaire, 1848 designated by <xref ref-type="bibr" rid="B125">Monrós (1953a</xref>: 143).</p><fig id="F8" position="float" orientation="portrait"><label>Figure 8.</label><caption><p>
                      <italic><tp:taxon-name><tp:taxon-name-part taxon-name-part-type="genus" reg="Dinophthalma">Dinophthalma</tp:taxon-name-part> <tp:taxon-name-part taxon-name-part-type="species" reg="amplicollis">amplicollis</tp:taxon-name-part></tp:taxon-name></italic> Monrós <sup>(2)</sup>, left: habitus (dorsal view), right: habitus (lateral view).</p></caption><graphic xmlns:xlink="http://www.w3.org/1999/xlink" xlink:href="zookeys-677-011-g008.jpg" position="float" orientation="portrait" xlink:type="simple" id="oo_137725.jpg"/></fig></tp:treatment-sec><tp:treatment-sec sec-type="diagnosis" id="SECID0EVFBI"><title>Diagnosis.</title><p>Small body size (less than 7 mm). This genus is very similar to <italic><tp:taxon-name><tp:taxon-name-part taxon-name-part-type="genus" reg="Temnodachrys">Temnodachrys</tp:taxon-name-part></tp:taxon-name></italic>, from which it can be easily separated by the extraordinary development of the eyes, which are protruding and reaching the lateral margins of the head. Also, antennae with antennomere III large, conical; pronotum transverse; elytra without callus.</p></tp:treatment-sec><tp:treatment-sec sec-type="distribution" id="SECID0ELGBI"><title>Distribution.</title><p>Brazil, Ecuador, Bolivia, Paraguay, and Argentina.</p></tp:treatment-sec><tp:treatment-sec sec-type="Argentinian species checklist" id="SECID0E1GBI"><title>Argentinian species checklist.</title><p>
                  <italic><tp:taxon-name><tp:taxon-name-part taxon-name-part-type="genus" reg="Dinophthalma">Dinophthalma</tp:taxon-name-part> <tp:taxon-name-part taxon-name-part-type="species" reg="amplicollis">amplicollis</tp:taxon-name-part></tp:taxon-name></italic> Monrós, 1953 (<abbrev xmlns:xlink="http://www.w3.org/1999/xlink" xlink:title="Misiones" id="ABBRID0ELHBI" xlink:type="simple">MNS</abbrev>).</p><p>
                  <italic><tp:taxon-name><tp:taxon-name-part taxon-name-part-type="genus" reg="Dinophthalma">Dinophthalma</tp:taxon-name-part> <tp:taxon-name-part taxon-name-part-type="species" reg="discicollis">discicollis</tp:taxon-name-part> <tp:taxon-name-part taxon-name-part-type="subspecies" reg="consimilis">consimilis</tp:taxon-name-part></tp:taxon-name></italic> Baly, 1877a (<abbrev xmlns:xlink="http://www.w3.org/1999/xlink" xlink:title="Formosa" id="ABBRID0EAIBI" xlink:type="simple">FOR</abbrev>, <abbrev xmlns:xlink="http://www.w3.org/1999/xlink" xlink:title="Misiones" id="ABBRID0EEIBI" xlink:type="simple">MNS</abbrev>).</p><p>= <italic><tp:taxon-name><tp:taxon-name-part taxon-name-part-type="genus" reg="Dinophthalma">Dinophthalma</tp:taxon-name-part> <tp:taxon-name-part taxon-name-part-type="species" reg="consimilis">consimilis</tp:taxon-name-part></tp:taxon-name></italic> Baly, 1877a.</p><p>= <italic><tp:taxon-name><tp:taxon-name-part taxon-name-part-type="genus" reg="Babia">Babia</tp:taxon-name-part> <tp:taxon-name-part taxon-name-part-type="species" reg="pallidipennis">pallidipennis</tp:taxon-name-part></tp:taxon-name></italic> Guérin, 1943.</p></tp:treatment-sec><ref-list><ref id="B100"><mixed-citation xmlns:xlink="http://www.w3.org/1999/xlink" xlink:type="simple">
          <person-group><name name-style="western"><surname>Lacordaire</surname><given-names>MTh</given-names></name></person-group> (<year>1848</year>) <article-title>Monographie des Coléopterès subpentamères de la famille des phytophages, Vol 2. Memoires de la Societe royale belge d’Entomologie.</article-title> <source>Liège</source> <volume>5</volume>: <fpage>1</fpage>–<lpage>890</lpage>.</mixed-citation></ref><ref id="B40"><mixed-citation xmlns:xlink="http://www.w3.org/1999/xlink" xlink:type="simple">
          <person-group><name name-style="western"><surname>Chapuis</surname><given-names>F</given-names></name></person-group> (<year>1874</year>) <source>Famille des Phytophages. In: Laccordaire T, Chapuis F (Eds) Histoire naturelle des insectes. Genera des Coléoptères.</source> <publisher-name>Libraire Encyclopédique de Roret</publisher-name>, <publisher-loc>Paris Vol. 10</publisher-loc>, <size units="page">455 pp</size>.</mixed-citation></ref><ref id="B63"><mixed-citation xmlns:xlink="http://www.w3.org/1999/xlink" xlink:type="simple">
          <person-group><name name-style="western"><surname>Guérin</surname><given-names>J</given-names></name></person-group> (<year>1943</year>) <article-title>Clitrídeos do Brasil.</article-title> <source>Arquivos do Museu Paranaense (Curitiba, Brazil)</source> <volume>3</volume>: <fpage>3</fpage>–<lpage>94</lpage>.</mixed-citation></ref><ref id="B125"><mixed-citation xmlns:xlink="http://www.w3.org/1999/xlink" xlink:type="simple">
          <person-group><name name-style="western"><surname>Monrós</surname><given-names>F</given-names></name></person-group> (<year>1953a</year>) <article-title>Revisión sistemática de las especies de <tp:taxon-name><tp:taxon-name-part taxon-name-part-type="subfamily">Clytrinae</tp:taxon-name-part></tp:taxon-name> de la Argentina, Paraguay, Uruguay y Chile (Col. <tp:taxon-name><tp:taxon-name-part taxon-name-part-type="family">Chrysomelidae</tp:taxon-name-part></tp:taxon-name>).</article-title> <source>Acta Zoológica Lilloana</source> <volume>14</volume>: <fpage>5</fpage>–<lpage>274</lpage>.</mixed-citation></ref></ref-list></tp:taxon-treatment>
