# Supplementary material for: A comprehensive guide to the Argentinian case-bearer beetle fauna (Coleoptera, Chrysomelidae, Camptosomata)
Source: Zookeys. 2017 May 26;(677):11–88. doi: 10.3897/zookeys.677.10778 (PMC5537999; doi:10.3897/zookeys.677.10778)
Supplement: XML Treatment for Helioscopa [file zookeys.677.10778-treatment7.xml]

<!DOCTYPE tp:taxon-treatment
  PUBLIC "-//TaxonX//DTD Taxonomic Treatment Publishing DTD v0 20100105//EN" "tax-treatment-NSO.dtd">
<tp:taxon-treatment xmlns:tp="http://www.plazi.org/taxpub"><tp:treatment-meta><kwd-group><label>Taxon classification</label><kwd><named-content xmlns:xlink="http://www.w3.org/1999/xlink" content-type="kingdom">Animalia</named-content></kwd><kwd><named-content xmlns:xlink="http://www.w3.org/1999/xlink" content-type="order">Coleoptera</named-content></kwd><kwd><named-content xmlns:xlink="http://www.w3.org/1999/xlink" content-type="family">Chrysomelidae</named-content></kwd></kwd-group><mixed-citation publication-type="journal"><person-group><name><surname>Agrain</surname><given-names>Federico A.</given-names></name><name><surname>Chamorro</surname><given-names>Maria Lourdes</given-names></name><name><surname>Cabrera</surname><given-names>Nora</given-names></name><name><surname>Sassi</surname><given-names>Davide</given-names></name><name><surname>Roig-Juñent</surname><given-names>Sergio</given-names></name></person-group><article-title>A comprehensive guide to the Argentinian case-bearer beetle fauna (<tp:taxon-name><tp:taxon-name-part taxon-name-part-type="order">Coleoptera</tp:taxon-name-part></tp:taxon-name>, <tp:taxon-name><tp:taxon-name-part taxon-name-part-type="family">Chrysomelidae</tp:taxon-name-part></tp:taxon-name>, Camptosomata)</article-title><source>Zookeys</source><day>26</day><month>5</month><year>2017</year><volume>2017</volume><issue>677</issue><fpage>11</fpage><lpage>88</lpage><pub-id pub-id-type="doi">10.3897/zookeys.677.10778</pub-id></mixed-citation></tp:treatment-meta><tp:nomenclature><tp:taxon-name>
                  <tp:taxon-name-part taxon-name-part-type="genus" reg="Helioscopa">Helioscopa</tp:taxon-name-part>
                </tp:taxon-name><tp:taxon-authority>Gistel, 1848</tp:taxon-authority><xref ref-type="fig" rid="F9">Fig. 9</xref><tp:nomenclature-citation-list><tp:nomenclature-citation><tp:taxon-name>
                      <tp:taxon-name-part taxon-name-part-type="genus" reg="Helioscopa">Helioscopa</tp:taxon-name-part>
                    </tp:taxon-name><comment><xref ref-type="bibr" rid="B60">Gistel: 1848</xref>: 123, <xref ref-type="bibr" rid="B130">Monrós and Bechyné 1956</xref>: 1122.</comment></tp:nomenclature-citation><tp:nomenclature-citation><tp:taxon-name><tp:taxon-name-part taxon-name-part-type="equal">=</tp:taxon-name-part><tp:taxon-name-part taxon-name-part-type="genus">Acidalia</tp:taxon-name-part></tp:taxon-name><comment> Chevrolat, 1836 </comment></tp:nomenclature-citation><tp:nomenclature-citation><tp:taxon-name><tp:taxon-name-part taxon-name-part-type="equal">=</tp:taxon-name-part><tp:taxon-name-part taxon-name-part-type="genus" reg="Tellena">Tellena</tp:taxon-name-part></tp:taxon-name><comment> Lacordaire, 1848 </comment></tp:nomenclature-citation><tp:nomenclature-citation><tp:taxon-name><tp:taxon-name-part taxon-name-part-type="equal">=</tp:taxon-name-part><tp:taxon-name-part taxon-name-part-type="genus">Tellenina</tp:taxon-name-part></tp:taxon-name><comment> Monrós, 1953a. </comment></tp:nomenclature-citation></tp:nomenclature-citation-list></tp:nomenclature><tp:treatment-sec sec-type="type species" id="SECID0ERLBI"><title>Type species.</title><p>
                  <italic><tp:taxon-name><tp:taxon-name-part taxon-name-part-type="genus" reg="Clythra">Clythra</tp:taxon-name-part> <tp:taxon-name-part taxon-name-part-type="species" reg="varians">varians</tp:taxon-name-part></tp:taxon-name></italic> Sahlberg, 1823. By monotypy.</p><fig id="F9" position="float" orientation="portrait"><label>Figure 9.</label><caption><p>
                      <italic><tp:taxon-name><tp:taxon-name-part taxon-name-part-type="genus" reg="Helioscopa">Helioscopa</tp:taxon-name-part> <tp:taxon-name-part taxon-name-part-type="species" reg="varians">varians</tp:taxon-name-part> <tp:taxon-name-part taxon-name-part-type="subspecies" reg="varians">varians</tp:taxon-name-part></tp:taxon-name></italic> (Sahlberg) <sup>(1)</sup>, left: habitus (dorsal view), right: habitus (lateral view).</p></caption><graphic xmlns:xlink="http://www.w3.org/1999/xlink" xlink:href="zookeys-677-011-g009.jpg" position="float" orientation="portrait" xlink:type="simple" id="oo_137726.jpg"/></fig></tp:treatment-sec><tp:treatment-sec sec-type="diagnosis" id="SECID0EANBI"><title>Diagnosis.</title><p>body elongate, brilliant metallic, uniform green/blue coloration; and bifid tarsal claws. Also, antennae serrated from IV antennomere; pronotal margin slightly marginate; scutellum long, triangular, with round apex; legs long, with long tarsi, last tarsomere surpassing ½ the lobes of tarsomere III.</p></tp:treatment-sec><tp:treatment-sec sec-type="distribution" id="SECID0EPNBI"><title>Distribution.</title><p>Southern Brazil, Argentina and Paraguay. Only two subspecies of this genus have been cited in Argentina.</p></tp:treatment-sec><tp:treatment-sec sec-type="Argentinian species checklist" id="SECID0E5NBI"><title>Argentinian species checklist.</title><p>1a. <italic><tp:taxon-name><tp:taxon-name-part taxon-name-part-type="genus" reg="Helioscopa">Helioscopa</tp:taxon-name-part> <tp:taxon-name-part taxon-name-part-type="species" reg="varians">varians</tp:taxon-name-part> <tp:taxon-name-part taxon-name-part-type="subspecies" reg="varians">varians</tp:taxon-name-part></tp:taxon-name></italic> (Sahlberg, 1823) (<abbrev xmlns:xlink="http://www.w3.org/1999/xlink" xlink:title="Misiones" id="ABBRID0ETOBI" xlink:type="simple">MNS</abbrev>).</p><p>= <italic><tp:taxon-name><tp:taxon-name-part taxon-name-part-type="genus" reg="Clythra">Clythra</tp:taxon-name-part> <tp:taxon-name-part taxon-name-part-type="species" reg="varians">varians</tp:taxon-name-part></tp:taxon-name></italic> Sahlberg, 1823.</p><p>= <italic><tp:taxon-name><tp:taxon-name-part taxon-name-part-type="genus" reg="Tellena">Tellena</tp:taxon-name-part> <tp:taxon-name-part taxon-name-part-type="species" reg="varians">varians</tp:taxon-name-part></tp:taxon-name></italic> Lacordaire, 1848.</p><p>1b. <italic><tp:taxon-name><tp:taxon-name-part taxon-name-part-type="genus" reg="Helioscopa">Helioscopa</tp:taxon-name-part> <tp:taxon-name-part taxon-name-part-type="species" reg="varians">varians</tp:taxon-name-part> <tp:taxon-name-part taxon-name-part-type="subspecies" reg="angusticollis">angusticollis</tp:taxon-name-part></tp:taxon-name></italic> (Jacoby, 1897) (<abbrev xmlns:xlink="http://www.w3.org/1999/xlink" xlink:title="Chaco" id="ABBRID0ECQBI" xlink:type="simple">CHA</abbrev>, <abbrev xmlns:xlink="http://www.w3.org/1999/xlink" xlink:title="Córdoba" id="ABBRID0EGQBI" xlink:type="simple">COR</abbrev>, <abbrev xmlns:xlink="http://www.w3.org/1999/xlink" xlink:title="Jujuy" id="ABBRID0EKQBI" xlink:type="simple">JUY</abbrev>, <abbrev xmlns:xlink="http://www.w3.org/1999/xlink" xlink:title="Misiones" id="ABBRID0EOQBI" xlink:type="simple">MNS</abbrev>, <abbrev xmlns:xlink="http://www.w3.org/1999/xlink" xlink:title="Santiago del Estero" id="ABBRID0ESQBI" xlink:type="simple">SEO</abbrev>, <abbrev xmlns:xlink="http://www.w3.org/1999/xlink" xlink:title="Tucumán" id="ABBRID0EWQBI" xlink:type="simple">TUC</abbrev>). Host plant: <tp:taxon-name><tp:taxon-name-part taxon-name-part-type="family">Boraginaceae</tp:taxon-name-part></tp:taxon-name>: <italic><tp:taxon-name><tp:taxon-name-part taxon-name-part-type="genus" reg="Cordia">Cordia</tp:taxon-name-part> <tp:taxon-name-part taxon-name-part-type="species" reg="salviflora">salviflora</tp:taxon-name-part></tp:taxon-name></italic>, Argentina / Monrós, (1953a).</p><p>= <italic><tp:taxon-name><tp:taxon-name-part taxon-name-part-type="genus" reg="Tellena">Tellena</tp:taxon-name-part> <tp:taxon-name-part taxon-name-part-type="species" reg="angusticollis">angusticollis</tp:taxon-name-part></tp:taxon-name></italic> Jacoby, 1897.</p><!--PageBreak--></tp:treatment-sec><ref-list><ref id="B60"><mixed-citation xmlns:xlink="http://www.w3.org/1999/xlink" xlink:type="simple">
          <person-group><name name-style="western"><surname>Gistel</surname><given-names>J</given-names></name></person-group> (<year>1848</year>) <source>Naturgeschichte des Thierreichs für höhere schulen bearbeitet</source>. <publisher-loc>Stuttgart</publisher-loc>, <size units="page">216 pp</size>. [32 pls]</mixed-citation></ref><ref id="B130"><mixed-citation xmlns:xlink="http://www.w3.org/1999/xlink" xlink:type="simple">
          <person-group><name name-style="western"><surname>Monrós</surname><given-names>F</given-names></name><name name-style="western"><surname>Bechyné</surname><given-names>B</given-names></name></person-group> (<year>1956</year>) <article-title>Ueber einige verkannte Chrysomeliden-Namem. Entomologische Arbeiten aus dem Museum G.</article-title> <source>Frey</source> <volume>7</volume>: <fpage>1118</fpage>–<lpage>1137</lpage>.</mixed-citation></ref></ref-list></tp:taxon-treatment>
