# Supplementary material for: A comprehensive guide to the Argentinian case-bearer beetle fauna (Coleoptera, Chrysomelidae, Camptosomata)
Source: Zookeys. 2017 May 26;(677):11–88. doi: 10.3897/zookeys.677.10778 (PMC5537999; doi:10.3897/zookeys.677.10778)
Supplement: XML Treatment for Paraurodera (Paraurodera) [file zookeys.677.10778-treatment9.xml]

<!DOCTYPE tp:taxon-treatment
  PUBLIC "-//TaxonX//DTD Taxonomic Treatment Publishing DTD v0 20100105//EN" "tax-treatment-NSO.dtd">
<tp:taxon-treatment xmlns:tp="http://www.plazi.org/taxpub"><tp:treatment-meta><kwd-group><label>Taxon classification</label><kwd><named-content xmlns:xlink="http://www.w3.org/1999/xlink" content-type="kingdom">Animalia</named-content></kwd><kwd><named-content xmlns:xlink="http://www.w3.org/1999/xlink" content-type="order">Coleoptera</named-content></kwd><kwd><named-content xmlns:xlink="http://www.w3.org/1999/xlink" content-type="family">Chrysomelidae</named-content></kwd></kwd-group><mixed-citation publication-type="journal"><person-group><name><surname>Agrain</surname><given-names>Federico A.</given-names></name><name><surname>Chamorro</surname><given-names>Maria Lourdes</given-names></name><name><surname>Cabrera</surname><given-names>Nora</given-names></name><name><surname>Sassi</surname><given-names>Davide</given-names></name><name><surname>Roig-Juñent</surname><given-names>Sergio</given-names></name></person-group><article-title>A comprehensive guide to the Argentinian case-bearer beetle fauna (<tp:taxon-name><tp:taxon-name-part taxon-name-part-type="order">Coleoptera</tp:taxon-name-part></tp:taxon-name>, <tp:taxon-name><tp:taxon-name-part taxon-name-part-type="family">Chrysomelidae</tp:taxon-name-part></tp:taxon-name>, Camptosomata)</article-title><source>Zookeys</source><day>26</day><month>5</month><year>2017</year><volume>2017</volume><issue>677</issue><fpage>11</fpage><lpage>88</lpage><pub-id pub-id-type="doi">10.3897/zookeys.677.10778</pub-id></mixed-citation></tp:treatment-meta><tp:nomenclature><tp:taxon-name>
                  <tp:taxon-name-part taxon-name-part-type="genus" reg="Paraurodera">Paraurodera</tp:taxon-name-part> (<tp:taxon-name-part taxon-name-part-type="subgenus" reg="Paraurodera">Paraurodera</tp:taxon-name-part>)</tp:taxon-name><tp:taxon-authority>Moldenke, 1981</tp:taxon-authority></tp:nomenclature><tp:treatment-sec sec-type="type species" id="SECID0EAWBI"><title>Type species.</title><p>
                  <italic><tp:taxon-name><tp:taxon-name-part taxon-name-part-type="genus" reg="Paraurodera">Paraurodera</tp:taxon-name-part> <tp:taxon-name-part taxon-name-part-type="species" reg="similis">similis</tp:taxon-name-part></tp:taxon-name></italic> Moldenke, 1981, by original designation.</p></tp:treatment-sec><tp:treatment-sec sec-type="diagnosis" id="SECID0ERWBI"><title>Diagnosis.</title><p>According to <xref ref-type="bibr" rid="B113">Moldenke (1981)</xref>, this group can be separated from <italic><tp:taxon-name><tp:taxon-name-part taxon-name-part-type="genus" reg="Urodera">Urodera</tp:taxon-name-part></tp:taxon-name></italic> by the following combination of characters: subrectangular body shape, with <!--PageBreak-->sides subparallel; anterior margin of pronotum never concealing entire head in dorsal view; legs without longitudinal carinae. Additional characters that may help distinguish this genus are: frons without strong sexual dimorphism; antennomere IV clavate, smaller than V; hind pronotal angles sinuate, perpendicular.</p></tp:treatment-sec><tp:treatment-sec sec-type="distribution" id="SECID0EEXBI"><title>Distribution.</title><p>Argentina, Brazil, Colombia, and Uruguay.</p></tp:treatment-sec><tp:treatment-sec sec-type="Argentinian species checklist" id="SECID0ETXBI"><title>Argentinian species checklist.</title><p>
                  <tp:taxon-name><tp:taxon-name-part taxon-name-part-type="genus" reg="Paraurodera">Paraurodera</tp:taxon-name-part> (<tp:taxon-name-part taxon-name-part-type="subgenus" reg="Paraurodera">Paraurodera</tp:taxon-name-part>) <tp:taxon-name-part taxon-name-part-type="species" reg="bergi">bergi</tp:taxon-name-part></tp:taxon-name> (Harold, 1875) (<abbrev xmlns:xlink="http://www.w3.org/1999/xlink" xlink:title="Chaco" id="ABBRID0EHYBI" xlink:type="simple">CHA</abbrev>, <abbrev xmlns:xlink="http://www.w3.org/1999/xlink" xlink:title="Córdoba" id="ABBRID0ELYBI" xlink:type="simple">COR</abbrev>, <abbrev xmlns:xlink="http://www.w3.org/1999/xlink" xlink:title="Corrientes" id="ABBRID0EPYBI" xlink:type="simple">CTS</abbrev>, <abbrev xmlns:xlink="http://www.w3.org/1999/xlink" xlink:title="La Rioja" id="ABBRID0ETYBI" xlink:type="simple">LRA</abbrev>, <abbrev xmlns:xlink="http://www.w3.org/1999/xlink" xlink:title="Misiones" id="ABBRID0EXYBI" xlink:type="simple">MNS</abbrev>, <abbrev xmlns:xlink="http://www.w3.org/1999/xlink" xlink:title="Mendoza" id="ABBRID0E2YBI" xlink:type="simple">MZA</abbrev>, <abbrev xmlns:xlink="http://www.w3.org/1999/xlink" xlink:title="Santiago del Estero" id="ABBRID0E6YBI" xlink:type="simple">SEO</abbrev>, <abbrev xmlns:xlink="http://www.w3.org/1999/xlink" xlink:title="Santa Fe" id="ABBRID0EDZBI" xlink:type="simple">SFE</abbrev>). Host plant: <tp:taxon-name><tp:taxon-name-part taxon-name-part-type="family">Fabaceae</tp:taxon-name-part></tp:taxon-name>: <italic><tp:taxon-name><tp:taxon-name-part taxon-name-part-type="genus" reg="Acacia">Acacia</tp:taxon-name-part> <tp:taxon-name-part taxon-name-part-type="species" reg="caven">caven</tp:taxon-name-part></tp:taxon-name></italic> (Mol.) Mol. (<xref ref-type="bibr" rid="B167">Viana and Williner 1972</xref>).</p><p>= <italic><tp:taxon-name><tp:taxon-name-part taxon-name-part-type="genus" reg="Stereoma">Stereoma</tp:taxon-name-part> <tp:taxon-name-part taxon-name-part-type="species" reg="bergi">bergi</tp:taxon-name-part></tp:taxon-name></italic> Clavareau, 1913.</p><p>
                  <tp:taxon-name><tp:taxon-name-part taxon-name-part-type="genus" reg="Paraurodera">Paraurodera</tp:taxon-name-part> (<tp:taxon-name-part taxon-name-part-type="subgenus" reg="Paraurodera">Paraurodera</tp:taxon-name-part>) <tp:taxon-name-part taxon-name-part-type="species" reg="hamatifera">hamatifera</tp:taxon-name-part> <tp:taxon-name-part taxon-name-part-type="subspecies" reg="densepunctata">densepunctata</tp:taxon-name-part></tp:taxon-name> Monrós, 1953a (<abbrev xmlns:xlink="http://www.w3.org/1999/xlink" xlink:title="Chaco" id="ABBRID0E31BI" xlink:type="simple">CHA</abbrev>, <abbrev xmlns:xlink="http://www.w3.org/1999/xlink" xlink:title="Córdoba" id="ABBRID0EA2BI" xlink:type="simple">COR</abbrev>, <abbrev xmlns:xlink="http://www.w3.org/1999/xlink" xlink:title="Formosa" id="ABBRID0EE2BI" xlink:type="simple">FOR</abbrev>, <abbrev xmlns:xlink="http://www.w3.org/1999/xlink" xlink:title="Jujuy" id="ABBRID0EI2BI" xlink:type="simple">JUY</abbrev>, <abbrev xmlns:xlink="http://www.w3.org/1999/xlink" xlink:title="Misiones" id="ABBRID0EM2BI" xlink:type="simple">MNS</abbrev>, <abbrev xmlns:xlink="http://www.w3.org/1999/xlink" xlink:title="Salta" id="ABBRID0EQ2BI" xlink:type="simple">SAL</abbrev>).</p><!--PageBreak--><p>
                  <tp:taxon-name><tp:taxon-name-part taxon-name-part-type="genus" reg="Paraurodera">Paraurodera</tp:taxon-name-part> (<tp:taxon-name-part taxon-name-part-type="subgenus" reg="Paraurodera">Paraurodera</tp:taxon-name-part>) <tp:taxon-name-part taxon-name-part-type="species" reg="hamatifera">hamatifera</tp:taxon-name-part> <tp:taxon-name-part taxon-name-part-type="subspecies" reg="hamatifera">hamatifera</tp:taxon-name-part></tp:taxon-name> (Lacordaire, 1848) (<abbrev xmlns:xlink="http://www.w3.org/1999/xlink" xlink:title="Chaco" id="ABBRID0EJ3BI" xlink:type="simple">CHA</abbrev>, <abbrev xmlns:xlink="http://www.w3.org/1999/xlink" xlink:title="Córdoba" id="ABBRID0EN3BI" xlink:type="simple">COR</abbrev>, <abbrev xmlns:xlink="http://www.w3.org/1999/xlink" xlink:title="Corrientes" id="ABBRID0ER3BI" xlink:type="simple">CTS</abbrev>, <abbrev xmlns:xlink="http://www.w3.org/1999/xlink" xlink:title="Entre Ríos" id="ABBRID0EV3BI" xlink:type="simple">ERS</abbrev>, <abbrev xmlns:xlink="http://www.w3.org/1999/xlink" xlink:title="Formosa" id="ABBRID0EZ3BI" xlink:type="simple">FOR</abbrev>, <abbrev xmlns:xlink="http://www.w3.org/1999/xlink" xlink:title="La Rioja" id="ABBRID0E43BI" xlink:type="simple">LRA</abbrev>, <abbrev xmlns:xlink="http://www.w3.org/1999/xlink" xlink:title="Misiones" id="ABBRID0EB4BI" xlink:type="simple">MNS</abbrev>, <abbrev xmlns:xlink="http://www.w3.org/1999/xlink" xlink:title="Mendoza" id="ABBRID0EF4BI" xlink:type="simple">MZA</abbrev>, <abbrev xmlns:xlink="http://www.w3.org/1999/xlink" xlink:title="Salta" id="ABBRID0EJ4BI" xlink:type="simple">SAL</abbrev>, <abbrev xmlns:xlink="http://www.w3.org/1999/xlink" xlink:title="Santiago del Estero" id="ABBRID0EN4BI" xlink:type="simple">SEO</abbrev>, <abbrev xmlns:xlink="http://www.w3.org/1999/xlink" xlink:title="Santa Fe" id="ABBRID0ER4BI" xlink:type="simple">SFE</abbrev>, <abbrev xmlns:xlink="http://www.w3.org/1999/xlink" xlink:title="San Juan" id="ABBRID0EV4BI" xlink:type="simple">SJN</abbrev>, <abbrev xmlns:xlink="http://www.w3.org/1999/xlink" xlink:title="San Luis" id="ABBRID0EZ4BI" xlink:type="simple">SLS</abbrev>, <abbrev xmlns:xlink="http://www.w3.org/1999/xlink" xlink:title="Tucumán" id="ABBRID0E44BI" xlink:type="simple">TUC</abbrev>). Host plant: <tp:taxon-name><tp:taxon-name-part taxon-name-part-type="family">Fabaceae</tp:taxon-name-part></tp:taxon-name>: <italic><tp:taxon-name><tp:taxon-name-part taxon-name-part-type="genus" reg="Prosopis">Prosopis</tp:taxon-name-part></tp:taxon-name></italic> sp. (Monrós, 1953a), <italic><tp:taxon-name><tp:taxon-name-part taxon-name-part-type="genus" reg="Prosopis">Prosopis</tp:taxon-name-part> <tp:taxon-name-part taxon-name-part-type="species" reg="nigra">nigra</tp:taxon-name-part></tp:taxon-name></italic> (<xref ref-type="bibr" rid="B171">Ward et. al., 1977</xref>) and <italic><tp:taxon-name><tp:taxon-name-part taxon-name-part-type="genus" reg="Prosopis">Prosopis</tp:taxon-name-part> <tp:taxon-name-part taxon-name-part-type="species" reg="alpataco">alpataco</tp:taxon-name-part></tp:taxon-name></italic> (Roig-Juñent, 2004); <italic><tp:taxon-name><tp:taxon-name-part taxon-name-part-type="genus" reg="Acacia">Acacia</tp:taxon-name-part> <tp:taxon-name-part taxon-name-part-type="species" reg="farnesiana">farnesiana</tp:taxon-name-part></tp:taxon-name></italic> (Viana and Williner, 1974); <italic><tp:taxon-name><tp:taxon-name-part taxon-name-part-type="genus" reg="Hieronimus">Hieronimus</tp:taxon-name-part></tp:taxon-name></italic> sp. (<xref ref-type="bibr" rid="B171">Ward et al., 1977</xref>).</p><p>
                  <tp:taxon-name><tp:taxon-name-part taxon-name-part-type="genus" reg="Paraurodera">Paraurodera</tp:taxon-name-part> (<tp:taxon-name-part taxon-name-part-type="subgenus" reg="Paraurodera">Paraurodera</tp:taxon-name-part>) <tp:taxon-name-part taxon-name-part-type="species" reg="inornata">inornata</tp:taxon-name-part></tp:taxon-name> (Monrós, 1953a) (<abbrev xmlns:xlink="http://www.w3.org/1999/xlink" xlink:title="Chaco" id="ABBRID0E6ACI" xlink:type="simple">CHA</abbrev>).</p><p>
                  <tp:taxon-name><tp:taxon-name-part taxon-name-part-type="genus" reg="Paraurodera">Paraurodera</tp:taxon-name-part> (<tp:taxon-name-part taxon-name-part-type="subgenus" reg="Paraurodera">Paraurodera</tp:taxon-name-part>) <tp:taxon-name-part taxon-name-part-type="species" reg="similis">similis</tp:taxon-name-part></tp:taxon-name> Moldenke, 1981 (<abbrev xmlns:xlink="http://www.w3.org/1999/xlink" xlink:title="Jujuy" id="ABBRID0ETBCI" xlink:type="simple">JUY</abbrev>, <abbrev xmlns:xlink="http://www.w3.org/1999/xlink" xlink:title="Salta" id="ABBRID0EXBCI" xlink:type="simple">SAL</abbrev>, <abbrev xmlns:xlink="http://www.w3.org/1999/xlink" xlink:title="Formosa" id="ABBRID0E2BCI" xlink:type="simple">FOR</abbrev>, <abbrev xmlns:xlink="http://www.w3.org/1999/xlink" xlink:title="Chaco" id="ABBRID0E6BCI" xlink:type="simple">CHA</abbrev>, <abbrev xmlns:xlink="http://www.w3.org/1999/xlink" xlink:title="Misiones" id="ABBRID0EDCCI" xlink:type="simple">MNS</abbrev>, <abbrev xmlns:xlink="http://www.w3.org/1999/xlink" xlink:title="Santiago del Estero" id="ABBRID0EHCCI" xlink:type="simple">SEO</abbrev>, <abbrev xmlns:xlink="http://www.w3.org/1999/xlink" xlink:title="Tucumán" id="ABBRID0ELCCI" xlink:type="simple">TUC</abbrev>, <abbrev xmlns:xlink="http://www.w3.org/1999/xlink" xlink:title="Corrientes" id="ABBRID0EPCCI" xlink:type="simple">CTS</abbrev>, <abbrev xmlns:xlink="http://www.w3.org/1999/xlink" xlink:title="Córdoba" id="ABBRID0ETCCI" xlink:type="simple">COR</abbrev>, <abbrev xmlns:xlink="http://www.w3.org/1999/xlink" xlink:title="Catamarca" id="ABBRID0EXCCI" xlink:type="simple">CAT</abbrev>, <abbrev xmlns:xlink="http://www.w3.org/1999/xlink" xlink:title="Santa Fe" id="ABBRID0E2CCI" xlink:type="simple">SFE</abbrev>, <abbrev xmlns:xlink="http://www.w3.org/1999/xlink" xlink:title="Buenos Aires" id="ABBRID0E6CCI" xlink:type="simple">BAS</abbrev>, <abbrev xmlns:xlink="http://www.w3.org/1999/xlink" xlink:title="Mendoza" id="ABBRID0EDDCI" xlink:type="simple">MZA</abbrev>). Host plant: <tp:taxon-name><tp:taxon-name-part taxon-name-part-type="family">Zygophyllaceae</tp:taxon-name-part></tp:taxon-name>: <italic><tp:taxon-name><tp:taxon-name-part taxon-name-part-type="genus" reg="Zucagnia">Zucagnia</tp:taxon-name-part> <tp:taxon-name-part taxon-name-part-type="species" reg="punctata">punctata</tp:taxon-name-part></tp:taxon-name></italic> flowers (Roig-Juñent, 2004).</p><p>= <italic><tp:taxon-name><tp:taxon-name-part taxon-name-part-type="genus" reg="Urodera">Urodera</tp:taxon-name-part> <tp:taxon-name-part taxon-name-part-type="species" reg="vau">vau</tp:taxon-name-part></tp:taxon-name></italic> Monrós, 1953a (nec Lacordaire, 1848).</p></tp:treatment-sec><ref-list><ref id="B113"><mixed-citation xmlns:xlink="http://www.w3.org/1999/xlink" xlink:type="simple">
          <person-group><name name-style="western"><surname>Moldenke</surname><given-names>AR</given-names></name></person-group> (<year>1981</year>) <article-title>A Generic reclassification of the New World <tp:taxon-name><tp:taxon-name-part taxon-name-part-type="subfamily">Clytrinae</tp:taxon-name-part></tp:taxon-name> (<tp:taxon-name><tp:taxon-name-part taxon-name-part-type="order">Coleoptera</tp:taxon-name-part></tp:taxon-name>: <tp:taxon-name><tp:taxon-name-part taxon-name-part-type="family">Chrysomelidae</tp:taxon-name-part></tp:taxon-name>). Entomologische Arbeiten aus dem Museum G.</article-title> <source>Frey</source> <volume>29</volume>: <fpage>75</fpage>–<lpage>116</lpage>.</mixed-citation></ref><ref id="B167"><mixed-citation xmlns:xlink="http://www.w3.org/1999/xlink" xlink:type="simple">
          <person-group><name name-style="western"><surname>Viana</surname><given-names>MJ</given-names></name><name name-style="western"><surname>Williner</surname><given-names>GJ</given-names></name></person-group> (<year>1972</year>) <article-title>Evaluación de la fauna entomológica y aracnológica de las provincias cuyanas y centrales de la República Argentina (Primera comunicación).</article-title> <source>Acta Científica, Serie Entomología</source> <volume>5</volume>: <fpage>1</fpage>–<lpage>29</lpage>.</mixed-citation></ref><ref id="B171"><mixed-citation xmlns:xlink="http://www.w3.org/1999/xlink" xlink:type="simple">
          <person-group><name name-style="western"><surname>Ward</surname><given-names>CR</given-names></name><name name-style="western"><surname>O’Brien</surname><given-names>CW</given-names></name><name name-style="western"><surname>O’Brien</surname><given-names>LB</given-names></name><name name-style="western"><surname>Foster</surname><given-names>DE</given-names></name><name name-style="western"><surname>Huddlestone</surname><given-names>EW</given-names></name></person-group> (<year>1977</year>) <source>Annotated checklist of New World insects associated with <italic><tp:taxon-name><tp:taxon-name-part taxon-name-part-type="genus">Prosopis</tp:taxon-name-part></tp:taxon-name></italic> (mesquite)</source>. <publisher-name>United States Department of Agriculture, Research Services Bulletin</publisher-name> <fpage>1557</fpage>.</mixed-citation></ref></ref-list></tp:taxon-treatment>
