# Supplementary material for: A comprehensive guide to the Argentinian case-bearer beetle fauna (Coleoptera, Chrysomelidae, Camptosomata)
Source: Zookeys. 2017 May 26;(677):11–88. doi: 10.3897/zookeys.677.10778 (PMC5537999; doi:10.3897/zookeys.677.10778)
Supplement: XML Treatment for Stereoma [file zookeys.677.10778-treatment12.xml]

<!DOCTYPE tp:taxon-treatment
  PUBLIC "-//TaxonX//DTD Taxonomic Treatment Publishing DTD v0 20100105//EN" "tax-treatment-NSO.dtd">
<tp:taxon-treatment xmlns:tp="http://www.plazi.org/taxpub"><tp:treatment-meta><kwd-group><label>Taxon classification</label><kwd><named-content xmlns:xlink="http://www.w3.org/1999/xlink" content-type="kingdom">Animalia</named-content></kwd><kwd><named-content xmlns:xlink="http://www.w3.org/1999/xlink" content-type="order">Coleoptera</named-content></kwd><kwd><named-content xmlns:xlink="http://www.w3.org/1999/xlink" content-type="family">Chrysomelidae</named-content></kwd></kwd-group><mixed-citation publication-type="journal"><person-group><name><surname>Agrain</surname><given-names>Federico A.</given-names></name><name><surname>Chamorro</surname><given-names>Maria Lourdes</given-names></name><name><surname>Cabrera</surname><given-names>Nora</given-names></name><name><surname>Sassi</surname><given-names>Davide</given-names></name><name><surname>Roig-Juñent</surname><given-names>Sergio</given-names></name></person-group><article-title>A comprehensive guide to the Argentinian case-bearer beetle fauna (<tp:taxon-name><tp:taxon-name-part taxon-name-part-type="order">Coleoptera</tp:taxon-name-part></tp:taxon-name>, <tp:taxon-name><tp:taxon-name-part taxon-name-part-type="family">Chrysomelidae</tp:taxon-name-part></tp:taxon-name>, Camptosomata)</article-title><source>Zookeys</source><day>26</day><month>5</month><year>2017</year><volume>2017</volume><issue>677</issue><fpage>11</fpage><lpage>88</lpage><pub-id pub-id-type="doi">10.3897/zookeys.677.10778</pub-id></mixed-citation></tp:treatment-meta><tp:nomenclature><tp:taxon-name>
                  <tp:taxon-name-part taxon-name-part-type="genus" reg="Stereoma">Stereoma</tp:taxon-name-part>
                </tp:taxon-name><tp:taxon-authority>Lacordaire, 1848</tp:taxon-authority><xref ref-type="fig" rid="F12">Fig. 12</xref><!--PageBreak--><tp:nomenclature-citation-list><tp:nomenclature-citation><tp:taxon-name>
                      <tp:taxon-name-part taxon-name-part-type="genus" reg="Stereoma">Stereoma</tp:taxon-name-part>
                    </tp:taxon-name><comment><xref ref-type="bibr" rid="B100">Lacordaire 1848</xref>: 437; <xref ref-type="bibr" rid="B40">Chapuis 1874</xref>: 148; <xref ref-type="bibr" rid="B78">Jacoby 1880</xref>: 34; Jacoby and Clavareau 1907: 71; <xref ref-type="bibr" rid="B63">Guérin 1943</xref>: 72; <xref ref-type="bibr" rid="B125">Monrós 1953a</xref>: 215; <xref ref-type="bibr" rid="B113">Moldenke 1981</xref>: 107.</comment></tp:nomenclature-citation></tp:nomenclature-citation-list></tp:nomenclature><tp:treatment-sec sec-type="type species" id="SECID0E4WCI"><title>Type species.</title><p>
                  <italic><tp:taxon-name><tp:taxon-name-part taxon-name-part-type="genus" reg="Stereoma">Stereoma</tp:taxon-name-part> <tp:taxon-name-part taxon-name-part-type="species" reg="clitellata">clitellata</tp:taxon-name-part></tp:taxon-name></italic> Lacordaire, designated by <xref ref-type="bibr" rid="B125">Monrós (1953a)</xref>: 215.</p><fig id="F12" position="float" orientation="portrait"><label>Figure 12.</label><caption><p>
                      <italic><tp:taxon-name><tp:taxon-name-part taxon-name-part-type="genus" reg="Stereoma">Stereoma</tp:taxon-name-part> <tp:taxon-name-part taxon-name-part-type="species" reg="clitellata">clitellata</tp:taxon-name-part> <tp:taxon-name-part taxon-name-part-type="subspecies" reg="clitellata">clitellata</tp:taxon-name-part></tp:taxon-name></italic> Lacordaire <sup>(1)</sup>, left: habitus (dorsal view), right: habitus (lateral view).</p></caption><graphic xmlns:xlink="http://www.w3.org/1999/xlink" xlink:href="zookeys-677-011-g012.jpg" position="float" orientation="portrait" xlink:type="simple" id="oo_137729.jpg"/></fig></tp:treatment-sec><tp:treatment-sec sec-type="diagnosis" id="SECID0EQYCI"><title>Diagnosis.</title><p>Sexually dimorphic, with males having enlarged forelegs; head completely concealed within prothorax; mesosternum broad; tarsal segments very transverse, tarsomere III cleft <sup>1</sup>/<sub>2</sub> length to receive IV; tarsomere IV notoriously short and <!--PageBreak-->thick; frons with prominent transverse sulcation; lateral margin of pronotum broadly explanate, hind angles broadly rounded. This genus is closely related to <italic><tp:taxon-name><tp:taxon-name-part taxon-name-part-type="genus" reg="Urodera">Urodera</tp:taxon-name-part></tp:taxon-name></italic>, from which it can be separated by the conspicuous development of the legs, since the latter is much larger in males and females compared to <italic><tp:taxon-name><tp:taxon-name-part taxon-name-part-type="genus" reg="Urodera">Urodera</tp:taxon-name-part></tp:taxon-name></italic>.</p></tp:treatment-sec><tp:treatment-sec sec-type="distribution" id="SECID0E3ZCI"><title>Distribution.</title><p>Seven species and four subspecies are known from Argentina, another 10 species are known from Meridional America (southern part of South America).</p></tp:treatment-sec><tp:treatment-sec sec-type="remarks" id="SECID0EL1CI"><title>Remarks.</title><p>
                  <italic><tp:taxon-name><tp:taxon-name-part taxon-name-part-type="genus" reg="Sesbania">Sesbania</tp:taxon-name-part> <tp:taxon-name-part taxon-name-part-type="species" reg="virgata">virgata</tp:taxon-name-part></tp:taxon-name></italic> (<tp:taxon-name><tp:taxon-name-part taxon-name-part-type="family">Fabaceae</tp:taxon-name-part></tp:taxon-name>) has been cited as a hostplant for <italic><tp:taxon-name><tp:taxon-name-part taxon-name-part-type="genus" reg="Stereoma">Stereoma</tp:taxon-name-part></tp:taxon-name></italic> sp. in Argentina (<xref ref-type="bibr" rid="B125">Monrós 1953a</xref>).</p></tp:treatment-sec><tp:treatment-sec sec-type="Argentinian species checklist" id="SECID0EM2CI"><title>Argentinian species checklist.</title><p>
                  <italic><tp:taxon-name><tp:taxon-name-part taxon-name-part-type="genus" reg="Stereoma">Stereoma</tp:taxon-name-part> <tp:taxon-name-part taxon-name-part-type="species" reg="anchoralis">anchoralis</tp:taxon-name-part></tp:taxon-name></italic> Lacordaire, 1848 (<abbrev xmlns:xlink="http://www.w3.org/1999/xlink" xlink:title="Córdoba" id="ABBRID0E42CI" xlink:type="simple">COR</abbrev>).</p><p>
                  <italic><tp:taxon-name><tp:taxon-name-part taxon-name-part-type="genus" reg="Stereoma">Stereoma</tp:taxon-name-part> <tp:taxon-name-part taxon-name-part-type="species" reg="angularis">angularis</tp:taxon-name-part></tp:taxon-name></italic> Lacordaire, 1848 (<abbrev xmlns:xlink="http://www.w3.org/1999/xlink" xlink:title="Misiones" id="ABBRID0EO3CI" xlink:type="simple">MNS</abbrev>).</p><p>3a. <italic><tp:taxon-name><tp:taxon-name-part taxon-name-part-type="genus" reg="Stereoma">Stereoma</tp:taxon-name-part> <tp:taxon-name-part taxon-name-part-type="species" reg="clitellata">clitellata</tp:taxon-name-part> <tp:taxon-name-part taxon-name-part-type="subspecies" reg="burmeisteri">burmeisteri</tp:taxon-name-part></tp:taxon-name></italic> Harold, 1875 (<abbrev xmlns:xlink="http://www.w3.org/1999/xlink" xlink:title="Chaco" id="ABBRID0ED4CI" xlink:type="simple">CHA</abbrev>, <abbrev xmlns:xlink="http://www.w3.org/1999/xlink" xlink:title="Córdoba" id="ABBRID0EH4CI" xlink:type="simple">COR</abbrev>, <abbrev xmlns:xlink="http://www.w3.org/1999/xlink" xlink:title="Formosa" id="ABBRID0EL4CI" xlink:type="simple">FOR</abbrev>, <abbrev xmlns:xlink="http://www.w3.org/1999/xlink" xlink:title="Jujuy" id="ABBRID0EP4CI" xlink:type="simple">JUY</abbrev>, <abbrev xmlns:xlink="http://www.w3.org/1999/xlink" xlink:title="La Rioja" id="ABBRID0ET4CI" xlink:type="simple">LRA</abbrev>, <abbrev xmlns:xlink="http://www.w3.org/1999/xlink" xlink:title="Misiones" id="ABBRID0EX4CI" xlink:type="simple">MNS</abbrev>, <abbrev xmlns:xlink="http://www.w3.org/1999/xlink" xlink:title="Salta" id="ABBRID0E24CI" xlink:type="simple">SAL</abbrev>, <abbrev xmlns:xlink="http://www.w3.org/1999/xlink" xlink:title="Santiago del Estero" id="ABBRID0E64CI" xlink:type="simple">SEO</abbrev>, <abbrev xmlns:xlink="http://www.w3.org/1999/xlink" xlink:title="Santa Fe" id="ABBRID0ED5CI" xlink:type="simple">SFE</abbrev>, <abbrev xmlns:xlink="http://www.w3.org/1999/xlink" xlink:title="Tucumán" id="ABBRID0EH5CI" xlink:type="simple">TUC</abbrev>).</p><p>= <italic><tp:taxon-name><tp:taxon-name-part taxon-name-part-type="genus" reg="Stereoma">Stereoma</tp:taxon-name-part> <tp:taxon-name-part taxon-name-part-type="species" reg="burmeisteri">burmeisteri</tp:taxon-name-part></tp:taxon-name></italic> Harold, 1875.</p><p>3b. <italic><tp:taxon-name><tp:taxon-name-part taxon-name-part-type="genus" reg="Stereoma">Stereoma</tp:taxon-name-part> <tp:taxon-name-part taxon-name-part-type="species" reg="clitellata">clitellata</tp:taxon-name-part> <tp:taxon-name-part taxon-name-part-type="subspecies" reg="clitellata">clitellata</tp:taxon-name-part></tp:taxon-name></italic> Lacordaire, 1848 (<abbrev xmlns:xlink="http://www.w3.org/1999/xlink" xlink:title="Chaco" id="ABBRID0EJ6CI" xlink:type="simple">CHA</abbrev>, <abbrev xmlns:xlink="http://www.w3.org/1999/xlink" xlink:title="Corrientes" id="ABBRID0EN6CI" xlink:type="simple">CTS</abbrev>, <abbrev xmlns:xlink="http://www.w3.org/1999/xlink" xlink:title="Formosa" id="ABBRID0ER6CI" xlink:type="simple">FOR</abbrev>, <abbrev xmlns:xlink="http://www.w3.org/1999/xlink" xlink:title="Misiones" id="ABBRID0EV6CI" xlink:type="simple">MNS</abbrev>, <abbrev xmlns:xlink="http://www.w3.org/1999/xlink" xlink:title="Santa Fe" id="ABBRID0EZ6CI" xlink:type="simple">SFE</abbrev>). Host plant: <tp:taxon-name><tp:taxon-name-part taxon-name-part-type="family">Fabaceae</tp:taxon-name-part></tp:taxon-name>: <italic><tp:taxon-name><tp:taxon-name-part taxon-name-part-type="genus" reg="Acacia">Acacia</tp:taxon-name-part> <tp:taxon-name-part taxon-name-part-type="species" reg="decurrens">decurrens</tp:taxon-name-part></tp:taxon-name></italic> (Monrós, 1953a).</p><p>3c. <italic><tp:taxon-name><tp:taxon-name-part taxon-name-part-type="genus" reg="Stereoma">Stereoma</tp:taxon-name-part> <tp:taxon-name-part taxon-name-part-type="species" reg="clitellata">clitellata</tp:taxon-name-part> <tp:taxon-name-part taxon-name-part-type="subspecies" reg="concolor">concolor</tp:taxon-name-part></tp:taxon-name></italic> Lacordaire, 1848 (<abbrev xmlns:xlink="http://www.w3.org/1999/xlink" xlink:title="Jujuy" id="ABBRID0E5ADI" xlink:type="simple">JUY</abbrev>, <abbrev xmlns:xlink="http://www.w3.org/1999/xlink" xlink:title="Salta" id="ABBRID0ECBDI" xlink:type="simple">SAL</abbrev>, <abbrev xmlns:xlink="http://www.w3.org/1999/xlink" xlink:title="Santiago del Estero" id="ABBRID0EGBDI" xlink:type="simple">SEO</abbrev>).</p><p>= <italic><tp:taxon-name><tp:taxon-name-part taxon-name-part-type="genus" reg="Stereoma">Stereoma</tp:taxon-name-part> <tp:taxon-name-part taxon-name-part-type="species" reg="concolor">concolor</tp:taxon-name-part></tp:taxon-name></italic> Lacordaire, 1848.</p><p>4a. <italic><tp:taxon-name><tp:taxon-name-part taxon-name-part-type="genus" reg="Stereoma">Stereoma</tp:taxon-name-part> <tp:taxon-name-part taxon-name-part-type="species" reg="laevicollis">laevicollis</tp:taxon-name-part> <tp:taxon-name-part taxon-name-part-type="subspecies" reg="bosqui">bosqui</tp:taxon-name-part></tp:taxon-name></italic> Monrós, 1953a (<abbrev xmlns:xlink="http://www.w3.org/1999/xlink" xlink:title="Santa Fe" id="ABBRID0EICDI" xlink:type="simple">SFE</abbrev>).</p><!--PageBreak--><p>4b. <italic><tp:taxon-name><tp:taxon-name-part taxon-name-part-type="genus" reg="Stereoma">Stereoma</tp:taxon-name-part> <tp:taxon-name-part taxon-name-part-type="species" reg="laevicollis">laevicollis</tp:taxon-name-part> <tp:taxon-name-part taxon-name-part-type="subspecies" reg="laevicollis">laevicollis</tp:taxon-name-part></tp:taxon-name></italic> (Harold, 1875) (<abbrev xmlns:xlink="http://www.w3.org/1999/xlink" xlink:title="Catamarca" id="ABBRID0E5CDI" xlink:type="simple">CAT</abbrev>, <abbrev xmlns:xlink="http://www.w3.org/1999/xlink" xlink:title="Chaco" id="ABBRID0ECDDI" xlink:type="simple">CHA</abbrev>, <abbrev xmlns:xlink="http://www.w3.org/1999/xlink" xlink:title="Formosa" id="ABBRID0EGDDI" xlink:type="simple">FOR</abbrev>, <abbrev xmlns:xlink="http://www.w3.org/1999/xlink" xlink:title="Jujuy" id="ABBRID0EKDDI" xlink:type="simple">JUY</abbrev>, <abbrev xmlns:xlink="http://www.w3.org/1999/xlink" xlink:title="La Rioja" id="ABBRID0EODDI" xlink:type="simple">LRA</abbrev>, <abbrev xmlns:xlink="http://www.w3.org/1999/xlink" xlink:title="Salta" id="ABBRID0ESDDI" xlink:type="simple">SAL</abbrev>, <abbrev xmlns:xlink="http://www.w3.org/1999/xlink" xlink:title="Santiago del Estero" id="ABBRID0EWDDI" xlink:type="simple">SEO</abbrev>, <abbrev xmlns:xlink="http://www.w3.org/1999/xlink" xlink:title="San Luis" id="ABBRID0E1DDI" xlink:type="simple">SLS</abbrev>). Host plant: <tp:taxon-name><tp:taxon-name-part taxon-name-part-type="family">Fabaceae</tp:taxon-name-part></tp:taxon-name>: <italic><tp:taxon-name><tp:taxon-name-part taxon-name-part-type="genus" reg="Cassia">Cassia</tp:taxon-name-part> <tp:taxon-name-part taxon-name-part-type="species" reg="aphylla">aphylla</tp:taxon-name-part></tp:taxon-name></italic> (Viana &amp; Williner, 1974).</p><p>= <italic><tp:taxon-name><tp:taxon-name-part taxon-name-part-type="genus" reg="Urodera">Urodera</tp:taxon-name-part> <tp:taxon-name-part taxon-name-part-type="species" reg="laevicollis">laevicollis</tp:taxon-name-part></tp:taxon-name></italic> Harold, 1875.</p><p>4c. <italic><tp:taxon-name><tp:taxon-name-part taxon-name-part-type="genus" reg="Stereoma">Stereoma</tp:taxon-name-part> <tp:taxon-name-part taxon-name-part-type="species" reg="laevicollis">laevicollis</tp:taxon-name-part> <tp:taxon-name-part taxon-name-part-type="subspecies" reg="orophila">orophila</tp:taxon-name-part></tp:taxon-name></italic> Monrós, 1953a (<abbrev xmlns:xlink="http://www.w3.org/1999/xlink" xlink:title="Jujuy" id="ABBRID0EMFDI" xlink:type="simple">JUY</abbrev>, <abbrev xmlns:xlink="http://www.w3.org/1999/xlink" xlink:title="Salta" id="ABBRID0EQFDI" xlink:type="simple">SAL</abbrev>, <abbrev xmlns:xlink="http://www.w3.org/1999/xlink" xlink:title="Tucumán" id="ABBRID0EUFDI" xlink:type="simple">TUC</abbrev>).</p><p>5. <italic><tp:taxon-name><tp:taxon-name-part taxon-name-part-type="genus" reg="Stereoma">Stereoma</tp:taxon-name-part> <tp:taxon-name-part taxon-name-part-type="species" reg="obesa">obesa</tp:taxon-name-part></tp:taxon-name></italic> Monrós, 1953a (<abbrev xmlns:xlink="http://www.w3.org/1999/xlink" xlink:title="Santiago del Estero" id="ABBRID0EFGDI" xlink:type="simple">SEO</abbrev>).</p><p>6. <italic><tp:taxon-name><tp:taxon-name-part taxon-name-part-type="genus" reg="Stereoma">Stereoma</tp:taxon-name-part> <tp:taxon-name-part taxon-name-part-type="species" reg="seenoi">seenoi</tp:taxon-name-part></tp:taxon-name></italic> Moldenke, 1981 (<abbrev xmlns:xlink="http://www.w3.org/1999/xlink" xlink:title="Jujuy" id="ABBRID0EWGDI" xlink:type="simple">JUY</abbrev>). [<xref ref-type="bibr" rid="B113">Moldenke (1981)</xref>, mistakenly cited this species from (Jujuy: Bolivia), it belongs to Jujuy: Argentina.].</p></tp:treatment-sec><ref-list><ref id="B100"><mixed-citation xmlns:xlink="http://www.w3.org/1999/xlink" xlink:type="simple">
          <person-group><name name-style="western"><surname>Lacordaire</surname><given-names>MTh</given-names></name></person-group> (<year>1848</year>) <article-title>Monographie des Coléopterès subpentamères de la famille des phytophages, Vol 2. Memoires de la Societe royale belge d’Entomologie.</article-title> <source>Liège</source> <volume>5</volume>: <fpage>1</fpage>–<lpage>890</lpage>.</mixed-citation></ref><ref id="B40"><mixed-citation xmlns:xlink="http://www.w3.org/1999/xlink" xlink:type="simple">
          <person-group><name name-style="western"><surname>Chapuis</surname><given-names>F</given-names></name></person-group> (<year>1874</year>) <source>Famille des Phytophages. In: Laccordaire T, Chapuis F (Eds) Histoire naturelle des insectes. Genera des Coléoptères.</source> <publisher-name>Libraire Encyclopédique de Roret</publisher-name>, <publisher-loc>Paris Vol. 10</publisher-loc>, <size units="page">455 pp</size>.</mixed-citation></ref><ref id="B78"><mixed-citation xmlns:xlink="http://www.w3.org/1999/xlink" xlink:type="simple">
          <person-group><name name-style="western"><surname>Jacoby</surname><given-names>M</given-names></name></person-group> (<year>1880</year>) <source>Biologia Centrali–Americana, <tp:taxon-name><tp:taxon-name-part taxon-name-part-type="class">Insecta</tp:taxon-name-part></tp:taxon-name>. <tp:taxon-name><tp:taxon-name-part taxon-name-part-type="order">Coleoptera</tp:taxon-name-part></tp:taxon-name>. <tp:taxon-name><tp:taxon-name-part taxon-name-part-type="clade">Phytophaga</tp:taxon-name-part></tp:taxon-name> (part)</source>. <volume>Volume VI</volume>, <issue>Part 1</issue>. <publisher-name>Porter, RH</publisher-name>, <publisher-loc>London</publisher-loc>, <fpage>26</fpage>–<lpage>105</lpage>.</mixed-citation></ref><ref id="B63"><mixed-citation xmlns:xlink="http://www.w3.org/1999/xlink" xlink:type="simple">
          <person-group><name name-style="western"><surname>Guérin</surname><given-names>J</given-names></name></person-group> (<year>1943</year>) <article-title>Clitrídeos do Brasil.</article-title> <source>Arquivos do Museu Paranaense (Curitiba, Brazil)</source> <volume>3</volume>: <fpage>3</fpage>–<lpage>94</lpage>.</mixed-citation></ref><ref id="B125"><mixed-citation xmlns:xlink="http://www.w3.org/1999/xlink" xlink:type="simple">
          <person-group><name name-style="western"><surname>Monrós</surname><given-names>F</given-names></name></person-group> (<year>1953a</year>) <article-title>Revisión sistemática de las especies de <tp:taxon-name><tp:taxon-name-part taxon-name-part-type="subfamily">Clytrinae</tp:taxon-name-part></tp:taxon-name> de la Argentina, Paraguay, Uruguay y Chile (Col. <tp:taxon-name><tp:taxon-name-part taxon-name-part-type="family">Chrysomelidae</tp:taxon-name-part></tp:taxon-name>).</article-title> <source>Acta Zoológica Lilloana</source> <volume>14</volume>: <fpage>5</fpage>–<lpage>274</lpage>.</mixed-citation></ref><ref id="B113"><mixed-citation xmlns:xlink="http://www.w3.org/1999/xlink" xlink:type="simple">
          <person-group><name name-style="western"><surname>Moldenke</surname><given-names>AR</given-names></name></person-group> (<year>1981</year>) <article-title>A Generic reclassification of the New World <tp:taxon-name><tp:taxon-name-part taxon-name-part-type="subfamily">Clytrinae</tp:taxon-name-part></tp:taxon-name> (<tp:taxon-name><tp:taxon-name-part taxon-name-part-type="order">Coleoptera</tp:taxon-name-part></tp:taxon-name>: <tp:taxon-name><tp:taxon-name-part taxon-name-part-type="family">Chrysomelidae</tp:taxon-name-part></tp:taxon-name>). Entomologische Arbeiten aus dem Museum G.</article-title> <source>Frey</source> <volume>29</volume>: <fpage>75</fpage>–<lpage>116</lpage>.</mixed-citation></ref></ref-list></tp:taxon-treatment>
