# Supplementary material for: A comprehensive guide to the Argentinian case-bearer beetle fauna (Coleoptera, Chrysomelidae, Camptosomata)
Source: Zookeys. 2017 May 26;(677):11–88. doi: 10.3897/zookeys.677.10778 (PMC5537999; doi:10.3897/zookeys.677.10778)
Supplement: XML Treatment for Temnodachrys (Eudachrys) [file zookeys.677.10778-treatment16.xml]

<!DOCTYPE tp:taxon-treatment
  PUBLIC "-//TaxonX//DTD Taxonomic Treatment Publishing DTD v0 20100105//EN" "tax-treatment-NSO.dtd">
<tp:taxon-treatment xmlns:tp="http://www.plazi.org/taxpub"><tp:treatment-meta><kwd-group><label>Taxon classification</label><kwd><named-content xmlns:xlink="http://www.w3.org/1999/xlink" content-type="kingdom">Animalia</named-content></kwd><kwd><named-content xmlns:xlink="http://www.w3.org/1999/xlink" content-type="order">Coleoptera</named-content></kwd><kwd><named-content xmlns:xlink="http://www.w3.org/1999/xlink" content-type="family">Chrysomelidae</named-content></kwd></kwd-group><mixed-citation publication-type="journal"><person-group><name><surname>Agrain</surname><given-names>Federico A.</given-names></name><name><surname>Chamorro</surname><given-names>Maria Lourdes</given-names></name><name><surname>Cabrera</surname><given-names>Nora</given-names></name><name><surname>Sassi</surname><given-names>Davide</given-names></name><name><surname>Roig-Juñent</surname><given-names>Sergio</given-names></name></person-group><article-title>A comprehensive guide to the Argentinian case-bearer beetle fauna (<tp:taxon-name><tp:taxon-name-part taxon-name-part-type="order">Coleoptera</tp:taxon-name-part></tp:taxon-name>, <tp:taxon-name><tp:taxon-name-part taxon-name-part-type="family">Chrysomelidae</tp:taxon-name-part></tp:taxon-name>, Camptosomata)</article-title><source>Zookeys</source><day>26</day><month>5</month><year>2017</year><volume>2017</volume><issue>677</issue><fpage>11</fpage><lpage>88</lpage><pub-id pub-id-type="doi">10.3897/zookeys.677.10778</pub-id></mixed-citation></tp:treatment-meta><tp:nomenclature><tp:taxon-name>
                  <tp:taxon-name-part taxon-name-part-type="genus" reg="Temnodachrys">Temnodachrys</tp:taxon-name-part> (<tp:taxon-name-part taxon-name-part-type="subgenus" reg="Eudachrys">Eudachrys</tp:taxon-name-part>)</tp:taxon-name><tp:taxon-authority>Monrós, 1953</tp:taxon-authority></tp:nomenclature><tp:treatment-sec sec-type="type species" id="SECID0EPVDI"><title>Type species.</title><p>
                  <italic><tp:taxon-name><tp:taxon-name-part taxon-name-part-type="genus" reg="Temnodachrys">Temnodachrys</tp:taxon-name-part> <tp:taxon-name-part taxon-name-part-type="species" reg="cruciata">cruciata</tp:taxon-name-part></tp:taxon-name></italic> (Lacordaire, 1848), designated by <xref ref-type="bibr" rid="B126">Monrós (1953b</xref>: 49).</p></tp:treatment-sec><tp:treatment-sec sec-type="diagnosis" id="SECID0EEWDI"><title>Diagnosis.</title><p>Frons without deep transverse sulcus; body minute, drop-like shaped with sides subparallel.</p></tp:treatment-sec><tp:treatment-sec sec-type="distribution" id="SECID0EJWDI"><title>Distribution.</title><p>This subgenus has over 60 species and is distributed from Mexico to Argentina and Chile, 22 species have been cited for Argentina.</p></tp:treatment-sec><tp:treatment-sec sec-type="Argentinian species checklist" id="SECID0EKXDI"><title>Argentinian species checklist.</title><p>1a. <tp:taxon-name><tp:taxon-name-part taxon-name-part-type="genus" reg="Temnodachrys">Temnodachrys</tp:taxon-name-part> (<tp:taxon-name-part taxon-name-part-type="subgenus" reg="Eudachrys">Eudachrys</tp:taxon-name-part>) <tp:taxon-name-part taxon-name-part-type="species" reg="complexa">complexa</tp:taxon-name-part> <tp:taxon-name-part taxon-name-part-type="subspecies" reg="complexa">complexa</tp:taxon-name-part></tp:taxon-name> (Lacordaire, 1848) (<abbrev xmlns:xlink="http://www.w3.org/1999/xlink" xlink:title="Buenos Aires" id="ABBRID0ECYDI" xlink:type="simple">BAS</abbrev>, <abbrev xmlns:xlink="http://www.w3.org/1999/xlink" xlink:title="Chaco" id="ABBRID0EGYDI" xlink:type="simple">CHA</abbrev>, <abbrev xmlns:xlink="http://www.w3.org/1999/xlink" xlink:title="Corrientes" id="ABBRID0EKYDI" xlink:type="simple">CTS</abbrev>, <abbrev xmlns:xlink="http://www.w3.org/1999/xlink" xlink:title="Entre Ríos" id="ABBRID0EOYDI" xlink:type="simple">ERS</abbrev>, <abbrev xmlns:xlink="http://www.w3.org/1999/xlink" xlink:title="Misiones" id="ABBRID0ESYDI" xlink:type="simple">MNS</abbrev>, <abbrev xmlns:xlink="http://www.w3.org/1999/xlink" xlink:title="Santiago del Estero" id="ABBRID0EWYDI" xlink:type="simple">SEO</abbrev>, <abbrev xmlns:xlink="http://www.w3.org/1999/xlink" xlink:title="Santa Fe" id="ABBRID0E1YDI" xlink:type="simple">SFE</abbrev>, <abbrev xmlns:xlink="http://www.w3.org/1999/xlink" xlink:title="Tucumán" id="ABBRID0E5YDI" xlink:type="simple">TUC</abbrev>). Host plant: <tp:taxon-name><tp:taxon-name-part taxon-name-part-type="family">Rosaceae</tp:taxon-name-part></tp:taxon-name>: <italic><tp:taxon-name><tp:taxon-name-part taxon-name-part-type="genus" reg="Rosa">Rosa</tp:taxon-name-part></tp:taxon-name></italic> sp. (Roses) (<xref ref-type="bibr" rid="B125">Monrós 1953a</xref>).</p><p>1b. <tp:taxon-name><tp:taxon-name-part taxon-name-part-type="genus" reg="Temnodachrys">Temnodachrys</tp:taxon-name-part> (<tp:taxon-name-part taxon-name-part-type="subgenus" reg="Eudachrys">Eudachrys</tp:taxon-name-part>) <tp:taxon-name-part taxon-name-part-type="species" reg="complexa">complexa</tp:taxon-name-part> <tp:taxon-name-part taxon-name-part-type="subspecies" reg="pallipes">pallipes</tp:taxon-name-part></tp:taxon-name> Monrós, 1953a (<abbrev xmlns:xlink="http://www.w3.org/1999/xlink" xlink:title="Buenos Aires" id="ABBRID0EG1DI" xlink:type="simple">BAS</abbrev>, <abbrev xmlns:xlink="http://www.w3.org/1999/xlink" xlink:title="Corrientes" id="ABBRID0EK1DI" xlink:type="simple">CTS</abbrev>, <abbrev xmlns:xlink="http://www.w3.org/1999/xlink" xlink:title="Formosa" id="ABBRID0EO1DI" xlink:type="simple">FOR</abbrev>, <abbrev xmlns:xlink="http://www.w3.org/1999/xlink" xlink:title="Misiones" id="ABBRID0ES1DI" xlink:type="simple">MNS</abbrev>, <abbrev xmlns:xlink="http://www.w3.org/1999/xlink" xlink:title="Santa Fe" id="ABBRID0EW1DI" xlink:type="simple">SFE</abbrev>).</p><!--PageBreak--><p>
                  <tp:taxon-name><tp:taxon-name-part taxon-name-part-type="genus" reg="Temnodachrys">Temnodachrys</tp:taxon-name-part> (<tp:taxon-name-part taxon-name-part-type="subgenus" reg="Eudachrys">Eudachrys</tp:taxon-name-part>) <tp:taxon-name-part taxon-name-part-type="species" reg="cruciata">cruciata</tp:taxon-name-part></tp:taxon-name> (Lacordaire, 1848) (<abbrev xmlns:xlink="http://www.w3.org/1999/xlink" xlink:title="Buenos Aires" id="ABBRID0EL2DI" xlink:type="simple">BAS</abbrev>, <abbrev xmlns:xlink="http://www.w3.org/1999/xlink" xlink:title="Córdoba" id="ABBRID0EP2DI" xlink:type="simple">COR</abbrev>, <abbrev xmlns:xlink="http://www.w3.org/1999/xlink" xlink:title="Misiones" id="ABBRID0ET2DI" xlink:type="simple">MNS</abbrev>, <abbrev xmlns:xlink="http://www.w3.org/1999/xlink" xlink:title="Mendoza" id="ABBRID0EX2DI" xlink:type="simple">MZA</abbrev>, <abbrev xmlns:xlink="http://www.w3.org/1999/xlink" xlink:title="Santiago del Estero" id="ABBRID0E22DI" xlink:type="simple">SEO</abbrev>, <abbrev xmlns:xlink="http://www.w3.org/1999/xlink" xlink:title="Santa Fe" id="ABBRID0E62DI" xlink:type="simple">SFE</abbrev>). Host plant: <tp:taxon-name><tp:taxon-name-part taxon-name-part-type="family">Asteraceae</tp:taxon-name-part></tp:taxon-name>: <italic><tp:taxon-name><tp:taxon-name-part taxon-name-part-type="genus" reg="Eryngium">Eryngium</tp:taxon-name-part></tp:taxon-name></italic> sp. (Monrós, 1953a).</p><p>
                  <tp:taxon-name><tp:taxon-name-part taxon-name-part-type="genus" reg="Temnodachrys">Temnodachrys</tp:taxon-name-part> (<tp:taxon-name-part taxon-name-part-type="subgenus" reg="Eudachrys">Eudachrys</tp:taxon-name-part>) <tp:taxon-name-part taxon-name-part-type="species" reg="decolorata">decolorata</tp:taxon-name-part></tp:taxon-name> Monrós, 1953a (<abbrev xmlns:xlink="http://www.w3.org/1999/xlink" xlink:title="Santiago del Estero" id="ABBRID0E63DI" xlink:type="simple">SEO</abbrev>).</p><p>
                  <tp:taxon-name><tp:taxon-name-part taxon-name-part-type="genus" reg="Temnodachrys">Temnodachrys</tp:taxon-name-part> (<tp:taxon-name-part taxon-name-part-type="subgenus" reg="Eudachrys">Eudachrys</tp:taxon-name-part>) <tp:taxon-name-part taxon-name-part-type="species" reg="haywardi">haywardi</tp:taxon-name-part></tp:taxon-name> Monrós, 1953a (<abbrev xmlns:xlink="http://www.w3.org/1999/xlink" xlink:title="Neuquén" id="ABBRID0ET4DI" xlink:type="simple">NQN</abbrev>).</p><p>
                  <tp:taxon-name><tp:taxon-name-part taxon-name-part-type="genus" reg="Temnodachrys">Temnodachrys</tp:taxon-name-part> (<tp:taxon-name-part taxon-name-part-type="subgenus" reg="Eudachrys">Eudachrys</tp:taxon-name-part>) <tp:taxon-name-part taxon-name-part-type="species" reg="impressifrons">impressifrons</tp:taxon-name-part></tp:taxon-name> Monrós, 1953a (<abbrev xmlns:xlink="http://www.w3.org/1999/xlink" xlink:title="Santa Fe" id="ABBRID0EH5DI" xlink:type="simple">SFE</abbrev>).</p><p>
                  <tp:taxon-name><tp:taxon-name-part taxon-name-part-type="genus" reg="Temnodachrys">Temnodachrys</tp:taxon-name-part> (<tp:taxon-name-part taxon-name-part-type="subgenus" reg="Eudachrys">Eudachrys</tp:taxon-name-part>) <tp:taxon-name-part taxon-name-part-type="species" reg="lacordairei">lacordairei</tp:taxon-name-part></tp:taxon-name> Monrós, 1953a (<abbrev xmlns:xlink="http://www.w3.org/1999/xlink" xlink:title="Jujuy" id="ABBRID0E25DI" xlink:type="simple">JUY</abbrev>, <abbrev xmlns:xlink="http://www.w3.org/1999/xlink" xlink:title="Salta" id="ABBRID0E65DI" xlink:type="simple">SAL</abbrev>).</p><p>
                  <tp:taxon-name><tp:taxon-name-part taxon-name-part-type="genus" reg="Temnodachrys">Temnodachrys</tp:taxon-name-part> (<tp:taxon-name-part taxon-name-part-type="subgenus" reg="Eudachrys">Eudachrys</tp:taxon-name-part>) <tp:taxon-name-part taxon-name-part-type="species" reg="laeta">laeta</tp:taxon-name-part></tp:taxon-name> (Lacordaire, 1848) (<abbrev xmlns:xlink="http://www.w3.org/1999/xlink" xlink:title="Jujuy" id="ABBRID0ET6DI" xlink:type="simple">JUY</abbrev>, <abbrev xmlns:xlink="http://www.w3.org/1999/xlink" xlink:title="Misiones" id="ABBRID0EX6DI" xlink:type="simple">MNS</abbrev>).</p><p>
                  <tp:taxon-name><tp:taxon-name-part taxon-name-part-type="genus" reg="Temnodachrys">Temnodachrys</tp:taxon-name-part> (<tp:taxon-name-part taxon-name-part-type="subgenus" reg="Eudachrys">Eudachrys</tp:taxon-name-part>) <tp:taxon-name-part taxon-name-part-type="species" reg="longipennis">longipennis</tp:taxon-name-part></tp:taxon-name> (Guérin, 1943) (<abbrev xmlns:xlink="http://www.w3.org/1999/xlink" xlink:title="Formosa" id="ABBRID0EMAAK" xlink:type="simple">FOR</abbrev>, <abbrev xmlns:xlink="http://www.w3.org/1999/xlink" xlink:title="Mendoza" id="ABBRID0EQAAK" xlink:type="simple">MZA</abbrev>).</p><p>
                  <tp:taxon-name><tp:taxon-name-part taxon-name-part-type="genus" reg="Temnodachrys">Temnodachrys</tp:taxon-name-part> (<tp:taxon-name-part taxon-name-part-type="subgenus" reg="Eudachrys">Eudachrys</tp:taxon-name-part>) <tp:taxon-name-part taxon-name-part-type="species" reg="manca">manca</tp:taxon-name-part></tp:taxon-name> (Harold, 1875) (<abbrev xmlns:xlink="http://www.w3.org/1999/xlink" xlink:title="Córdoba" id="ABBRID0EEBAK" xlink:type="simple">COR</abbrev>, <abbrev xmlns:xlink="http://www.w3.org/1999/xlink" xlink:title="Mendoza" id="ABBRID0EIBAK" xlink:type="simple">MZA</abbrev>, <abbrev xmlns:xlink="http://www.w3.org/1999/xlink" xlink:title="Santiago del Estero" id="ABBRID0EMBAK" xlink:type="simple">SEO</abbrev>).</p><p>= <italic><tp:taxon-name><tp:taxon-name-part taxon-name-part-type="genus" reg="Urodera">Urodera</tp:taxon-name-part> <tp:taxon-name-part taxon-name-part-type="species" reg="manca">manca</tp:taxon-name-part></tp:taxon-name></italic> Clavareau, 1913.</p><p>
                  <tp:taxon-name><tp:taxon-name-part taxon-name-part-type="genus" reg="Temnodachrys">Temnodachrys</tp:taxon-name-part> (<tp:taxon-name-part taxon-name-part-type="subgenus" reg="Eudachrys">Eudachrys</tp:taxon-name-part>) <tp:taxon-name-part taxon-name-part-type="species" reg="monticola">monticola</tp:taxon-name-part></tp:taxon-name> Monrós, 1953a (<abbrev xmlns:xlink="http://www.w3.org/1999/xlink" xlink:title="Tucumán" id="ABBRID0ENCAK" xlink:type="simple">TUC</abbrev>).</p><p>
                  <tp:taxon-name><tp:taxon-name-part taxon-name-part-type="genus" reg="Temnodachrys">Temnodachrys</tp:taxon-name-part> (<tp:taxon-name-part taxon-name-part-type="subgenus" reg="Eudachrys">Eudachrys</tp:taxon-name-part>) <tp:taxon-name-part taxon-name-part-type="species" reg="oyaguava">oyaguava</tp:taxon-name-part></tp:taxon-name> Monrós, 1953a (<abbrev xmlns:xlink="http://www.w3.org/1999/xlink" xlink:title="Córdoba" id="ABBRID0EBDAK" xlink:type="simple">COR</abbrev>, <abbrev xmlns:xlink="http://www.w3.org/1999/xlink" xlink:title="Misiones" id="ABBRID0EFDAK" xlink:type="simple">MNS</abbrev>).</p><p>
                  <tp:taxon-name><tp:taxon-name-part taxon-name-part-type="genus" reg="Temnodachrys">Temnodachrys</tp:taxon-name-part> (<tp:taxon-name-part taxon-name-part-type="subgenus" reg="Eudachrys">Eudachrys</tp:taxon-name-part>) <tp:taxon-name-part taxon-name-part-type="species" reg="punctipennis">punctipennis</tp:taxon-name-part></tp:taxon-name> (Monrós, 1951b) (<abbrev xmlns:xlink="http://www.w3.org/1999/xlink" xlink:title="Misiones" id="ABBRID0EZDAK" xlink:type="simple">MNS</abbrev>).</p><p>
                  <tp:taxon-name><tp:taxon-name-part taxon-name-part-type="genus" reg="Temnodachrys">Temnodachrys</tp:taxon-name-part> (<tp:taxon-name-part taxon-name-part-type="subgenus" reg="Eudachrys">Eudachrys</tp:taxon-name-part>) <tp:taxon-name-part taxon-name-part-type="species" reg="puntana">puntana</tp:taxon-name-part></tp:taxon-name> Monrós, 1953a (<abbrev xmlns:xlink="http://www.w3.org/1999/xlink" xlink:title="Córdoba" id="ABBRID0ENEAK" xlink:type="simple">COR</abbrev>, <abbrev xmlns:xlink="http://www.w3.org/1999/xlink" xlink:title="Mendoza" id="ABBRID0EREAK" xlink:type="simple">MZA</abbrev>, <abbrev xmlns:xlink="http://www.w3.org/1999/xlink" xlink:title="San Luis" id="ABBRID0EVEAK" xlink:type="simple">SLS</abbrev>). Host plant: <tp:taxon-name><tp:taxon-name-part taxon-name-part-type="family">Fabaceae</tp:taxon-name-part></tp:taxon-name>: <italic><tp:taxon-name><tp:taxon-name-part taxon-name-part-type="genus" reg="Cercidium">Cercidium</tp:taxon-name-part> <tp:taxon-name-part taxon-name-part-type="species" reg="praecox">praecox</tp:taxon-name-part></tp:taxon-name></italic> (Ruiz &amp; Pavon ex Hook.) Harms; (<xref ref-type="bibr" rid="B147">Roig-Juñent 2004</xref>).</p><!--PageBreak--><p>
                  <tp:taxon-name><tp:taxon-name-part taxon-name-part-type="genus" reg="Temnodachrys">Temnodachrys</tp:taxon-name-part> (<tp:taxon-name-part taxon-name-part-type="subgenus" reg="Eudachrys">Eudachrys</tp:taxon-name-part>) <tp:taxon-name-part taxon-name-part-type="species" reg="pygmaea">pygmaea</tp:taxon-name-part></tp:taxon-name> Monrós, 1953a (<abbrev xmlns:xlink="http://www.w3.org/1999/xlink" xlink:title="Jujuy" id="ABBRID0E5FAK" xlink:type="simple">JUY</abbrev>).</p><p>
                  <tp:taxon-name><tp:taxon-name-part taxon-name-part-type="genus" reg="Temnodachrys">Temnodachrys</tp:taxon-name-part> (<tp:taxon-name-part taxon-name-part-type="subgenus" reg="Eudachrys">Eudachrys</tp:taxon-name-part>) <tp:taxon-name-part taxon-name-part-type="species" reg="sympathica">sympathica</tp:taxon-name-part></tp:taxon-name> Monrós, 1953a (<abbrev xmlns:xlink="http://www.w3.org/1999/xlink" xlink:title="Chaco" id="ABBRID0ESGAK" xlink:type="simple">CHA</abbrev>, <abbrev xmlns:xlink="http://www.w3.org/1999/xlink" xlink:title="Córdoba" id="ABBRID0EWGAK" xlink:type="simple">COR</abbrev>, <abbrev xmlns:xlink="http://www.w3.org/1999/xlink" xlink:title="Santiago del Estero" id="ABBRID0E1GAK" xlink:type="simple">SEO</abbrev>).</p><p>
                  <tp:taxon-name><tp:taxon-name-part taxon-name-part-type="genus" reg="Temnodachrys">Temnodachrys</tp:taxon-name-part> (<tp:taxon-name-part taxon-name-part-type="subgenus" reg="Eudachrys">Eudachrys</tp:taxon-name-part>) <tp:taxon-name-part taxon-name-part-type="species" reg="taeniatoides">taeniatoides</tp:taxon-name-part></tp:taxon-name> Monrós, 1953a (<abbrev xmlns:xlink="http://www.w3.org/1999/xlink" xlink:title="Misiones" id="ABBRID0EOHAK" xlink:type="simple">MNS</abbrev>).</p><p>
                  <tp:taxon-name><tp:taxon-name-part taxon-name-part-type="genus" reg="Temnodachrys">Temnodachrys</tp:taxon-name-part> (<tp:taxon-name-part taxon-name-part-type="subgenus" reg="Eudachrys">Eudachrys</tp:taxon-name-part>) <tp:taxon-name-part taxon-name-part-type="species" reg="trisignata">trisignata</tp:taxon-name-part></tp:taxon-name> (Lacordaire, 1848) (<abbrev xmlns:xlink="http://www.w3.org/1999/xlink" xlink:title="Córdoba" id="ABBRID0ECIAK" xlink:type="simple">COR</abbrev>, <abbrev xmlns:xlink="http://www.w3.org/1999/xlink" xlink:title="Jujuy" id="ABBRID0EGIAK" xlink:type="simple">JUY</abbrev>, <abbrev xmlns:xlink="http://www.w3.org/1999/xlink" xlink:title="Santiago del Estero" id="ABBRID0EKIAK" xlink:type="simple">SEO</abbrev>, <abbrev xmlns:xlink="http://www.w3.org/1999/xlink" xlink:title="Tucumán" id="ABBRID0EOIAK" xlink:type="simple">TUC</abbrev>).</p><p>
                  <tp:taxon-name><tp:taxon-name-part taxon-name-part-type="genus" reg="Temnodachrys">Temnodachrys</tp:taxon-name-part> (<tp:taxon-name-part taxon-name-part-type="subgenus" reg="Eudachrys">Eudachrys</tp:taxon-name-part>) <tp:taxon-name-part taxon-name-part-type="species" reg="trivirgata">trivirgata</tp:taxon-name-part></tp:taxon-name> (Lacordaire, 1848) (<abbrev xmlns:xlink="http://www.w3.org/1999/xlink" xlink:title="Catamarca" id="ABBRID0ECJAK" xlink:type="simple">CAT</abbrev>, <abbrev xmlns:xlink="http://www.w3.org/1999/xlink" xlink:title="Salta" id="ABBRID0EGJAK" xlink:type="simple">SAL</abbrev>). Host plant: <tp:taxon-name><tp:taxon-name-part taxon-name-part-type="family">Astaeraceae</tp:taxon-name-part></tp:taxon-name> (<xref ref-type="bibr" rid="B116">Monrós 1947</xref>).</p><p>
                  <tp:taxon-name><tp:taxon-name-part taxon-name-part-type="genus" reg="Temnodachrys">Temnodachrys</tp:taxon-name-part> (<tp:taxon-name-part taxon-name-part-type="subgenus" reg="Eudachrys">Eudachrys</tp:taxon-name-part>) <tp:taxon-name-part taxon-name-part-type="species" reg="vianai">vianai</tp:taxon-name-part></tp:taxon-name> Monrós, 1953a (<abbrev xmlns:xlink="http://www.w3.org/1999/xlink" xlink:title="Misiones" id="ABBRID0EDKAK" xlink:type="simple">MNS</abbrev>).</p><p>
                  <tp:taxon-name><tp:taxon-name-part taxon-name-part-type="genus" reg="Temnodachrys">Temnodachrys</tp:taxon-name-part> (<tp:taxon-name-part taxon-name-part-type="subgenus" reg="Eudachrys">Eudachrys</tp:taxon-name-part>) <tp:taxon-name-part taxon-name-part-type="species" reg="willinki">willinki</tp:taxon-name-part></tp:taxon-name> Monrós, 1953a (<abbrev xmlns:xlink="http://www.w3.org/1999/xlink" xlink:title="Chaco" id="ABBRID0EXKAK" xlink:type="simple">CHA</abbrev>, <abbrev xmlns:xlink="http://www.w3.org/1999/xlink" xlink:title="Córdoba" id="ABBRID0E2KAK" xlink:type="simple">COR</abbrev>, <abbrev xmlns:xlink="http://www.w3.org/1999/xlink" xlink:title="Formosa" id="ABBRID0E6KAK" xlink:type="simple">FOR</abbrev>, <abbrev xmlns:xlink="http://www.w3.org/1999/xlink" xlink:title="Misiones" id="ABBRID0EDLAK" xlink:type="simple">MNS</abbrev>, <abbrev xmlns:xlink="http://www.w3.org/1999/xlink" xlink:title="Mendoza" id="ABBRID0EHLAK" xlink:type="simple">MZA</abbrev>, <abbrev xmlns:xlink="http://www.w3.org/1999/xlink" xlink:title="Salta" id="ABBRID0ELLAK" xlink:type="simple">SAL</abbrev>, <abbrev xmlns:xlink="http://www.w3.org/1999/xlink" xlink:title="Santiago del Estero" id="ABBRID0EPLAK" xlink:type="simple">SEO</abbrev>, <abbrev xmlns:xlink="http://www.w3.org/1999/xlink" xlink:title="Santa Fe" id="ABBRID0ETLAK" xlink:type="simple">SFE</abbrev>, <abbrev xmlns:xlink="http://www.w3.org/1999/xlink" xlink:title="Tucumán" id="ABBRID0EXLAK" xlink:type="simple">TUC</abbrev>). Host plant: <tp:taxon-name><tp:taxon-name-part taxon-name-part-type="family">Fabaceae</tp:taxon-name-part></tp:taxon-name>: <italic><tp:taxon-name><tp:taxon-name-part taxon-name-part-type="genus" reg="Prosopis">Prosopis</tp:taxon-name-part></tp:taxon-name></italic> sp. (Monrós, 1953a).</p><p>
                  <tp:taxon-name><tp:taxon-name-part taxon-name-part-type="genus" reg="Temnodachrys">Temnodachrys</tp:taxon-name-part> (<tp:taxon-name-part taxon-name-part-type="subgenus" reg="Eudachrys">Eudachrys</tp:taxon-name-part>) <tp:taxon-name-part taxon-name-part-type="species" reg="wygodzinskyi">wygodzinskyi</tp:taxon-name-part></tp:taxon-name> Monrós, 1953a (<abbrev xmlns:xlink="http://www.w3.org/1999/xlink" xlink:title="Jujuy" id="ABBRID0EXMAK" xlink:type="simple">JUY</abbrev>).</p><p>
                  <tp:taxon-name><tp:taxon-name-part taxon-name-part-type="genus" reg="Temnodachrys">Temnodachrys</tp:taxon-name-part> (<tp:taxon-name-part taxon-name-part-type="subgenus" reg="Eudachrys">Eudachrys</tp:taxon-name-part>) <tp:taxon-name-part taxon-name-part-type="species" reg="xerophila">xerophila</tp:taxon-name-part></tp:taxon-name> Monrós, 1953a (<abbrev xmlns:xlink="http://www.w3.org/1999/xlink" xlink:title="Formosa" id="ABBRID0ELNAK" xlink:type="simple">FOR</abbrev>, <abbrev xmlns:xlink="http://www.w3.org/1999/xlink" xlink:title="Santiago del Estero" id="ABBRID0EPNAK" xlink:type="simple">SEO</abbrev>, <abbrev xmlns:xlink="http://www.w3.org/1999/xlink" xlink:title="La Rioja" id="ABBRID0ETNAK" xlink:type="simple">LRA</abbrev>, <abbrev xmlns:xlink="http://www.w3.org/1999/xlink" xlink:title="Córdoba" id="ABBRID0EXNAK" xlink:type="simple">COR</abbrev>, <abbrev xmlns:xlink="http://www.w3.org/1999/xlink" xlink:title="San Luis" id="ABBRID0E2NAK" xlink:type="simple">SLS</abbrev>). Host plant: <tp:taxon-name><tp:taxon-name-part taxon-name-part-type="family">Solanaceae</tp:taxon-name-part></tp:taxon-name>: <italic><tp:taxon-name><tp:taxon-name-part taxon-name-part-type="genus" reg="Solanum">Solanum</tp:taxon-name-part> <tp:taxon-name-part taxon-name-part-type="species" reg="eleagnifolia">eleagnifolia</tp:taxon-name-part></tp:taxon-name></italic> Cav. (Quillo) (Monrós, 1953a).</p></tp:treatment-sec><ref-list><ref id="B126"><mixed-citation xmlns:xlink="http://www.w3.org/1999/xlink" xlink:type="simple">
          <person-group><name name-style="western"><surname>Monrós</surname><given-names>F</given-names></name></person-group> (<year>1953b</year>) <article-title>Some corrections in the nomenclature of <tp:taxon-name><tp:taxon-name-part taxon-name-part-type="subfamily">Clytrinae</tp:taxon-name-part></tp:taxon-name>.</article-title> <source>The Coleopterists Bulletin</source> <volume>7</volume>(<issue>6</issue>): <fpage>45</fpage>–<lpage>50</lpage>.</mixed-citation></ref><ref id="B125"><mixed-citation xmlns:xlink="http://www.w3.org/1999/xlink" xlink:type="simple">
          <person-group><name name-style="western"><surname>Monrós</surname><given-names>F</given-names></name></person-group> (<year>1953a</year>) <article-title>Revisión sistemática de las especies de <tp:taxon-name><tp:taxon-name-part taxon-name-part-type="subfamily">Clytrinae</tp:taxon-name-part></tp:taxon-name> de la Argentina, Paraguay, Uruguay y Chile (Col. <tp:taxon-name><tp:taxon-name-part taxon-name-part-type="family">Chrysomelidae</tp:taxon-name-part></tp:taxon-name>).</article-title> <source>Acta Zoológica Lilloana</source> <volume>14</volume>: <fpage>5</fpage>–<lpage>274</lpage>.</mixed-citation></ref><ref id="B147"><mixed-citation xmlns:xlink="http://www.w3.org/1999/xlink" xlink:type="simple">
          <person-group><name name-style="western"><surname>Roig–Juñent</surname><given-names>S</given-names></name></person-group> (<year>2004</year>) <article-title><tp:taxon-name><tp:taxon-name-part taxon-name-part-type="subfamily">Clytrinae</tp:taxon-name-part></tp:taxon-name> part</article-title>. In: Logarzo HA, Braun K, Di Iorio OR (<role>Eds</role>) <source>Catálogo de insectos fitófagos de la Argentina y sus plantas asociadas</source>. <publisher-name>Sociedad Entomológica Argentina ediciones</publisher-name>, <publisher-loc>Buenos Aires</publisher-loc>. <fpage>104</fpage>–<lpage>106</lpage>.</mixed-citation></ref><ref id="B116"><mixed-citation xmlns:xlink="http://www.w3.org/1999/xlink" xlink:type="simple">
          <person-group><name name-style="western"><surname>Monrós</surname><given-names>F</given-names></name></person-group> (<year>1947</year>) <article-title>Descripciones y comentarios relativos a <tp:taxon-name><tp:taxon-name-part taxon-name-part-type="superfamily">Chrysomeloidea</tp:taxon-name-part></tp:taxon-name>.</article-title> <source>Acta Zoológica Lilloana</source> <volume>4</volume>: <fpage>155</fpage>–<lpage>174</lpage>.</mixed-citation></ref></ref-list></tp:taxon-treatment>
