# Supplementary material for: A comprehensive guide to the Argentinian case-bearer beetle fauna (Coleoptera, Chrysomelidae, Camptosomata)
Source: Zookeys. 2017 May 26;(677):11–88. doi: 10.3897/zookeys.677.10778 (PMC5537999; doi:10.3897/zookeys.677.10778)
Supplement: XML Treatment for Temnodachrys (Temnodachrys) [file zookeys.677.10778-treatment17.xml]

<!DOCTYPE tp:taxon-treatment
  PUBLIC "-//TaxonX//DTD Taxonomic Treatment Publishing DTD v0 20100105//EN" "tax-treatment-NSO.dtd">
<tp:taxon-treatment xmlns:tp="http://www.plazi.org/taxpub"><tp:treatment-meta><kwd-group><label>Taxon classification</label><kwd><named-content xmlns:xlink="http://www.w3.org/1999/xlink" content-type="kingdom">Animalia</named-content></kwd><kwd><named-content xmlns:xlink="http://www.w3.org/1999/xlink" content-type="order">Coleoptera</named-content></kwd><kwd><named-content xmlns:xlink="http://www.w3.org/1999/xlink" content-type="family">Chrysomelidae</named-content></kwd></kwd-group><mixed-citation publication-type="journal"><person-group><name><surname>Agrain</surname><given-names>Federico A.</given-names></name><name><surname>Chamorro</surname><given-names>Maria Lourdes</given-names></name><name><surname>Cabrera</surname><given-names>Nora</given-names></name><name><surname>Sassi</surname><given-names>Davide</given-names></name><name><surname>Roig-Juñent</surname><given-names>Sergio</given-names></name></person-group><article-title>A comprehensive guide to the Argentinian case-bearer beetle fauna (<tp:taxon-name><tp:taxon-name-part taxon-name-part-type="order">Coleoptera</tp:taxon-name-part></tp:taxon-name>, <tp:taxon-name><tp:taxon-name-part taxon-name-part-type="family">Chrysomelidae</tp:taxon-name-part></tp:taxon-name>, Camptosomata)</article-title><source>Zookeys</source><day>26</day><month>5</month><year>2017</year><volume>2017</volume><issue>677</issue><fpage>11</fpage><lpage>88</lpage><pub-id pub-id-type="doi">10.3897/zookeys.677.10778</pub-id></mixed-citation></tp:treatment-meta><tp:nomenclature><tp:taxon-name>
                  <tp:taxon-name-part taxon-name-part-type="genus" reg="Temnodachrys">Temnodachrys</tp:taxon-name-part> (<tp:taxon-name-part taxon-name-part-type="subgenus" reg="Temnodachrys">Temnodachrys</tp:taxon-name-part>)</tp:taxon-name><tp:taxon-authority>Monrós, 1953</tp:taxon-authority></tp:nomenclature><tp:treatment-sec sec-type="type species" id="SECID0ESPAK"><title>Type species.</title><p>
                  <italic><tp:taxon-name><tp:taxon-name-part taxon-name-part-type="genus" reg="Temnodachrys">Temnodachrys</tp:taxon-name-part> <tp:taxon-name-part taxon-name-part-type="species" reg="aeneofasciata">aeneofasciata</tp:taxon-name-part></tp:taxon-name></italic> (Lacordaire, 1848), designated by <xref ref-type="bibr" rid="B126">Monrós (1953b</xref>: 49).</p></tp:treatment-sec><tp:treatment-sec sec-type="diagnosis" id="SECID0EHQAK"><title>Diagnosis.</title><p>Frons with deep transverse sulcus; body shape subrectangular.</p></tp:treatment-sec><tp:treatment-sec sec-type="distribution" id="SECID0EMQAK"><title>Distribution.</title><p>Seven species, from northern Brazil (one species) to central Argentina (six species).</p></tp:treatment-sec><tp:treatment-sec sec-type="remarks" id="SECID0ERQAK"><title>Remarks.</title><p>The characters mentioned by <xref ref-type="bibr" rid="B67">Guérin (1952)</xref> in the original description of <italic><tp:taxon-name><tp:taxon-name-part taxon-name-part-type="genus" reg="Dachrys">Dachrys</tp:taxon-name-part> <tp:taxon-name-part taxon-name-part-type="species" reg="argentina">argentina</tp:taxon-name-part></tp:taxon-name></italic>, are sufficient to transfer this species to this subgenus. The author mentioned the presence of a deep transverse sulcus in interocular region. Secondly, sides of the prothorax are much less convergent that expected and pronotal and elytral coloration pattern does not fit <italic><tp:taxon-name><tp:taxon-name-part taxon-name-part-type="genus" reg="Dachrys">Dachrys</tp:taxon-name-part></tp:taxon-name></italic>. In addition, distribution of <italic><tp:taxon-name><tp:taxon-name-part taxon-name-part-type="genus" reg="Dachrys">Dachrys</tp:taxon-name-part></tp:taxon-name></italic> is limited to Chile and southern Argentina, while Jujuy is the northernmost province. Finally, Guérin indicated the similarity with <tp:taxon-name><tp:taxon-name-part taxon-name-part-type="genus" reg="Temnodachrys">T.</tp:taxon-name-part> (<tp:taxon-name-part taxon-name-part-type="subgenus" reg="Temnodachrys">T.</tp:taxon-name-part>) <tp:taxon-name-part taxon-name-part-type="species" reg="signatipennis">signatipennis</tp:taxon-name-part></tp:taxon-name> (Lacordaire), and <italic><tp:taxon-name><tp:taxon-name-part taxon-name-part-type="genus" reg="Dachrys">Dachrys</tp:taxon-name-part> <tp:taxon-name-part taxon-name-part-type="species" reg="gracilis">gracilis</tp:taxon-name-part></tp:taxon-name></italic> Harold [=<tp:taxon-name><tp:taxon-name-part taxon-name-part-type="genus" reg="Temnodachrys">T.</tp:taxon-name-part> (<tp:taxon-name-part taxon-name-part-type="subgenus" reg="Temnodachrys">T.</tp:taxon-name-part>) <tp:taxon-name-part taxon-name-part-type="species" reg="aeneofasciata">aeneofasciata</tp:taxon-name-part></tp:taxon-name> (Lacordaire)].</p></tp:treatment-sec><tp:treatment-sec sec-type="Argentinian species checklist" id="SECID0E6TAK"><title>Argentinian species checklist.</title><p>
                  <tp:taxon-name><tp:taxon-name-part taxon-name-part-type="genus" reg="Temnodachrys">Temnodachrys</tp:taxon-name-part> (<tp:taxon-name-part taxon-name-part-type="subgenus" reg="Temnodachrys">Temnodachrys</tp:taxon-name-part>) <tp:taxon-name-part taxon-name-part-type="species" reg="argentina">argentina</tp:taxon-name-part></tp:taxon-name> (Guérin, 1952), <bold>comb n.</bold> (<abbrev xmlns:xlink="http://www.w3.org/1999/xlink" xlink:title="Jujuy" id="ABBRID0EVUAK" xlink:type="simple">JUY</abbrev>).</p><p>= <italic><tp:taxon-name><tp:taxon-name-part taxon-name-part-type="genus" reg="Dachrys">Dachrys</tp:taxon-name-part> <tp:taxon-name-part taxon-name-part-type="species" reg="argentina">argentina</tp:taxon-name-part></tp:taxon-name></italic> Guérin, 1952.</p><p>
                  <tp:taxon-name><tp:taxon-name-part taxon-name-part-type="genus" reg="Temnodachrys">Temnodachrys</tp:taxon-name-part> (<tp:taxon-name-part taxon-name-part-type="subgenus" reg="Temnodachrys">Temnodachrys</tp:taxon-name-part>) <tp:taxon-name-part taxon-name-part-type="species" reg="aeneofasciata">aeneofasciata</tp:taxon-name-part></tp:taxon-name> (Lacordaire, 1848) (<abbrev xmlns:xlink="http://www.w3.org/1999/xlink" xlink:title="Buenos Aires" id="ABBRID0EWVAK" xlink:type="simple">BAS</abbrev>, <abbrev xmlns:xlink="http://www.w3.org/1999/xlink" xlink:title="Chaco" id="ABBRID0E1VAK" xlink:type="simple">CHA</abbrev>, <abbrev xmlns:xlink="http://www.w3.org/1999/xlink" xlink:title="Córdoba" id="ABBRID0E5VAK" xlink:type="simple">COR</abbrev>, <abbrev xmlns:xlink="http://www.w3.org/1999/xlink" xlink:title="Corrientes" id="ABBRID0ECWAK" xlink:type="simple">CTS</abbrev>, <abbrev xmlns:xlink="http://www.w3.org/1999/xlink" xlink:title="Entre Ríos" id="ABBRID0EGWAK" xlink:type="simple">ERS</abbrev>, <abbrev xmlns:xlink="http://www.w3.org/1999/xlink" xlink:title="Formosa" id="ABBRID0EKWAK" xlink:type="simple">FOR</abbrev>, <abbrev xmlns:xlink="http://www.w3.org/1999/xlink" xlink:title="Jujuy" id="ABBRID0EOWAK" xlink:type="simple">JUY</abbrev>, <abbrev xmlns:xlink="http://www.w3.org/1999/xlink" xlink:title="La Pampa" id="ABBRID0ESWAK" xlink:type="simple">LPA</abbrev>, <abbrev xmlns:xlink="http://www.w3.org/1999/xlink" xlink:title="Misiones" id="ABBRID0EWWAK" xlink:type="simple">MNS</abbrev>, <abbrev xmlns:xlink="http://www.w3.org/1999/xlink" xlink:title="Mendoza" id="ABBRID0E1WAK" xlink:type="simple">MZA</abbrev>, <abbrev xmlns:xlink="http://www.w3.org/1999/xlink" xlink:title="Neuquén" id="ABBRID0E5WAK" xlink:type="simple">NQN</abbrev>, <abbrev xmlns:xlink="http://www.w3.org/1999/xlink" xlink:title="Salta" id="ABBRID0ECXAK" xlink:type="simple">SAL</abbrev>, <abbrev xmlns:xlink="http://www.w3.org/1999/xlink" xlink:title="Santiago del Estero" id="ABBRID0EGXAK" xlink:type="simple">SEO</abbrev>, <abbrev xmlns:xlink="http://www.w3.org/1999/xlink" xlink:title="Santa Fe" id="ABBRID0EKXAK" xlink:type="simple">SFE</abbrev>, <abbrev xmlns:xlink="http://www.w3.org/1999/xlink" xlink:title="Tucumán" id="ABBRID0EOXAK" xlink:type="simple">TUC</abbrev>). Host plant: <tp:taxon-name><tp:taxon-name-part taxon-name-part-type="family">Fabaceae</tp:taxon-name-part></tp:taxon-name>: <italic><tp:taxon-name><tp:taxon-name-part taxon-name-part-type="genus" reg="Sesbania">Sesbania</tp:taxon-name-part> <tp:taxon-name-part taxon-name-part-type="species" reg="marginata">marginata</tp:taxon-name-part></tp:taxon-name></italic>, <italic><tp:taxon-name><tp:taxon-name-part taxon-name-part-type="genus" reg="Sesbania">Sesbania</tp:taxon-name-part> <tp:taxon-name-part taxon-name-part-type="species" reg="virgata">virgata</tp:taxon-name-part></tp:taxon-name></italic>, and <italic><tp:taxon-name><tp:taxon-name-part taxon-name-part-type="genus" reg="Prosopis">Prosopis</tp:taxon-name-part> <tp:taxon-name-part taxon-name-part-type="species" reg="algarrobilla">algarrobilla</tp:taxon-name-part></tp:taxon-name></italic> (<xref ref-type="bibr" rid="B125">Monrós 1953a</xref>); <italic><tp:taxon-name><tp:taxon-name-part taxon-name-part-type="genus" reg="Prosopis">Prosopis</tp:taxon-name-part> <tp:taxon-name-part taxon-name-part-type="species" reg="caldenia">caldenia</tp:taxon-name-part></tp:taxon-name></italic> (<xref ref-type="bibr" rid="B11">Aravena 1974</xref>); <italic><tp:taxon-name><tp:taxon-name-part taxon-name-part-type="genus" reg="Prosopis">Prosopis</tp:taxon-name-part> <tp:taxon-name-part taxon-name-part-type="species" reg="affinis">affinis</tp:taxon-name-part></tp:taxon-name></italic>. (<xref ref-type="bibr" rid="B125">Monrós 1953a</xref>).</p><p>= <italic><tp:taxon-name><tp:taxon-name-part taxon-name-part-type="genus" reg="Dachrys">Dachrys</tp:taxon-name-part> <tp:taxon-name-part taxon-name-part-type="species" reg="gracilis">gracilis</tp:taxon-name-part></tp:taxon-name></italic> Harold, 1875.</p><p>= <italic><tp:taxon-name><tp:taxon-name-part taxon-name-part-type="genus" reg="Dachrys">Dachrys</tp:taxon-name-part> <tp:taxon-name-part taxon-name-part-type="species" reg="aeneofasciata">aeneofasciata</tp:taxon-name-part></tp:taxon-name></italic> Lacordaire, 1848.</p><p>
                  <tp:taxon-name><tp:taxon-name-part taxon-name-part-type="genus" reg="Temnodachrys">Temnodachrys</tp:taxon-name-part> (<tp:taxon-name-part taxon-name-part-type="subgenus" reg="Temnodachrys">Temnodachrys</tp:taxon-name-part>) <tp:taxon-name-part taxon-name-part-type="species" reg="aphodiodes">aphodiodes</tp:taxon-name-part></tp:taxon-name> (Lacordaire, 1848) (<abbrev xmlns:xlink="http://www.w3.org/1999/xlink" xlink:title="Buenos Aires" id="ABBRID0EN2AK" xlink:type="simple">BAS</abbrev>, <abbrev xmlns:xlink="http://www.w3.org/1999/xlink" xlink:title="Córdoba" id="ABBRID0ER2AK" xlink:type="simple">COR</abbrev>, <abbrev xmlns:xlink="http://www.w3.org/1999/xlink" xlink:title="Entre Ríos" id="ABBRID0EV2AK" xlink:type="simple">ERS</abbrev>, <abbrev xmlns:xlink="http://www.w3.org/1999/xlink" xlink:title="La Pampa" id="ABBRID0EZ2AK" xlink:type="simple">LPA</abbrev>, <abbrev xmlns:xlink="http://www.w3.org/1999/xlink" xlink:title="Misiones" id="ABBRID0E42AK" xlink:type="simple">MNS</abbrev>, <abbrev xmlns:xlink="http://www.w3.org/1999/xlink" xlink:title="Santa Fe" id="ABBRID0EB3AK" xlink:type="simple">SFE</abbrev>). Host plant: <tp:taxon-name><tp:taxon-name-part taxon-name-part-type="family">Fabaceae</tp:taxon-name-part></tp:taxon-name>: <italic><tp:taxon-name><tp:taxon-name-part taxon-name-part-type="genus" reg="Mimosa">Mimosa</tp:taxon-name-part> <tp:taxon-name-part taxon-name-part-type="species" reg="farinosa">farinosa</tp:taxon-name-part></tp:taxon-name></italic> (<xref ref-type="bibr" rid="B125">Monrós 1953a</xref>).</p><p>
                  <tp:taxon-name><tp:taxon-name-part taxon-name-part-type="genus" reg="Temnodachrys">Temnodachrys</tp:taxon-name-part> (<tp:taxon-name-part taxon-name-part-type="subgenus" reg="Temnodachrys">Temnodachrys</tp:taxon-name-part>) <tp:taxon-name-part taxon-name-part-type="species" reg="hybrida">hybrida</tp:taxon-name-part></tp:taxon-name> Monrós, 1953a (<abbrev xmlns:xlink="http://www.w3.org/1999/xlink" xlink:title="Entre Ríos" id="ABBRID0EJ4AK" xlink:type="simple">ERS</abbrev>).</p><!--PageBreak--><p>
                  <tp:taxon-name><tp:taxon-name-part taxon-name-part-type="genus" reg="Temnodachrys">Temnodachrys</tp:taxon-name-part> (<tp:taxon-name-part taxon-name-part-type="subgenus" reg="Temnodachrys">Temnodachrys</tp:taxon-name-part>) <tp:taxon-name-part taxon-name-part-type="species" reg="neffi">neffi</tp:taxon-name-part></tp:taxon-name> Moldenke, 1981 (<abbrev xmlns:xlink="http://www.w3.org/1999/xlink" xlink:title="Catamarca" id="ABBRID0E54AK" xlink:type="simple">CAT</abbrev>). Host plant: <tp:taxon-name><tp:taxon-name-part taxon-name-part-type="family">Fabaceae</tp:taxon-name-part></tp:taxon-name>: <italic><tp:taxon-name><tp:taxon-name-part taxon-name-part-type="genus" reg="Prosopis">Prosopis</tp:taxon-name-part> <tp:taxon-name-part taxon-name-part-type="species" reg="torquata">torquata</tp:taxon-name-part></tp:taxon-name></italic> (Cavanilles ex Lagasca) D.C., <italic><tp:taxon-name><tp:taxon-name-part taxon-name-part-type="genus" reg="Prosopis">Prosopis</tp:taxon-name-part> <tp:taxon-name-part taxon-name-part-type="species" reg="chilensis">chilensis</tp:taxon-name-part></tp:taxon-name></italic> (Molina) Stuntz emend.; <italic><tp:taxon-name><tp:taxon-name-part taxon-name-part-type="genus" reg="Mimosa">Mimosa</tp:taxon-name-part> <tp:taxon-name-part taxon-name-part-type="species" reg="farinose">farinose</tp:taxon-name-part></tp:taxon-name></italic> Griseb, <italic><tp:taxon-name><tp:taxon-name-part taxon-name-part-type="genus" reg="Mimosa">Mimosa</tp:taxon-name-part> <tp:taxon-name-part taxon-name-part-type="species" reg="ephedroides">ephedroides</tp:taxon-name-part></tp:taxon-name></italic> (Gillies ex Hook. &amp; Arn.) Benth.</p><p>
                  <tp:taxon-name><tp:taxon-name-part taxon-name-part-type="genus" reg="Temnodachrys">Temnodachrys</tp:taxon-name-part> (<tp:taxon-name-part taxon-name-part-type="subgenus" reg="Temnodachrys">Temnodachrys</tp:taxon-name-part>) <tp:taxon-name-part taxon-name-part-type="species" reg="pauperrima">pauperrima</tp:taxon-name-part></tp:taxon-name> Monrós, 1953a (<abbrev xmlns:xlink="http://www.w3.org/1999/xlink" xlink:title="Jujuy" id="ABBRID0EDABK" xlink:type="simple">JUY</abbrev>, <abbrev xmlns:xlink="http://www.w3.org/1999/xlink" xlink:title="Salta" id="ABBRID0EHABK" xlink:type="simple">SAL</abbrev>, <abbrev xmlns:xlink="http://www.w3.org/1999/xlink" xlink:title="Chaco" id="ABBRID0ELABK" xlink:type="simple">CHA</abbrev>, <abbrev xmlns:xlink="http://www.w3.org/1999/xlink" xlink:title="La Rioja" id="ABBRID0EPABK" xlink:type="simple">LRA</abbrev>).</p><p>
                  <tp:taxon-name><tp:taxon-name-part taxon-name-part-type="genus" reg="Temnodachrys">Temnodachrys</tp:taxon-name-part> (<tp:taxon-name-part taxon-name-part-type="subgenus" reg="Temnodachrys">Temnodachrys</tp:taxon-name-part>) <tp:taxon-name-part taxon-name-part-type="species" reg="quichua">quichua</tp:taxon-name-part></tp:taxon-name> Monrós, 1953a (<abbrev xmlns:xlink="http://www.w3.org/1999/xlink" xlink:title="Jujuy" id="ABBRID0EDBBK" xlink:type="simple">JUY</abbrev>, <abbrev xmlns:xlink="http://www.w3.org/1999/xlink" xlink:title="Salta" id="ABBRID0EHBBK" xlink:type="simple">SAL</abbrev>).</p><p>
                  <tp:taxon-name><tp:taxon-name-part taxon-name-part-type="genus" reg="Temnodachrys">Temnodachrys</tp:taxon-name-part> (<tp:taxon-name-part taxon-name-part-type="subgenus" reg="Temnodachrys">Temnodachrys</tp:taxon-name-part>) <tp:taxon-name-part taxon-name-part-type="species" reg="signatipennis">signatipennis</tp:taxon-name-part></tp:taxon-name> (Lacordaire, 1848) (<abbrev xmlns:xlink="http://www.w3.org/1999/xlink" xlink:title="Jujuy" id="ABBRID0E2BBK" xlink:type="simple">JUY</abbrev>, <abbrev xmlns:xlink="http://www.w3.org/1999/xlink" xlink:title="Salta" id="ABBRID0E6BBK" xlink:type="simple">SAL</abbrev>, <abbrev xmlns:xlink="http://www.w3.org/1999/xlink" xlink:title="Formosa" id="ABBRID0EDCBK" xlink:type="simple">FOR</abbrev>, <abbrev xmlns:xlink="http://www.w3.org/1999/xlink" xlink:title="Misiones" id="ABBRID0EHCBK" xlink:type="simple">MNS</abbrev>, <abbrev xmlns:xlink="http://www.w3.org/1999/xlink" xlink:title="Tucumán" id="ABBRID0ELCBK" xlink:type="simple">TUC</abbrev>, <abbrev xmlns:xlink="http://www.w3.org/1999/xlink" xlink:title="Santiago del Estero" id="ABBRID0EPCBK" xlink:type="simple">SEO</abbrev>, <abbrev xmlns:xlink="http://www.w3.org/1999/xlink" xlink:title="Catamarca" id="ABBRID0ETCBK" xlink:type="simple">CAT</abbrev>, <abbrev xmlns:xlink="http://www.w3.org/1999/xlink" xlink:title="Córdoba" id="ABBRID0EXCBK" xlink:type="simple">COR</abbrev>, <abbrev xmlns:xlink="http://www.w3.org/1999/xlink" xlink:title="La Rioja" id="ABBRID0E2CBK" xlink:type="simple">LRA</abbrev>, <abbrev xmlns:xlink="http://www.w3.org/1999/xlink" xlink:title="Corrientes" id="ABBRID0E6CBK" xlink:type="simple">CTS</abbrev>, <abbrev xmlns:xlink="http://www.w3.org/1999/xlink" xlink:title="Santa Fe" id="ABBRID0EDDBK" xlink:type="simple">SFE</abbrev>, <abbrev xmlns:xlink="http://www.w3.org/1999/xlink" xlink:title="San Luis" id="ABBRID0EHDBK" xlink:type="simple">SLS</abbrev>, <abbrev xmlns:xlink="http://www.w3.org/1999/xlink" xlink:title="Buenos Aires" id="ABBRID0ELDBK" xlink:type="simple">BAS</abbrev>). Host plants: <tp:taxon-name><tp:taxon-name-part taxon-name-part-type="family">Fabaceae</tp:taxon-name-part></tp:taxon-name>: <italic><tp:taxon-name><tp:taxon-name-part taxon-name-part-type="genus" reg="Acacia">Acacia</tp:taxon-name-part> <tp:taxon-name-part taxon-name-part-type="species" reg="caven">caven</tp:taxon-name-part></tp:taxon-name></italic> (Mol.) Mol. (<xref ref-type="bibr" rid="B125">Monrós 1953a</xref>); <italic><tp:taxon-name><tp:taxon-name-part taxon-name-part-type="genus" reg="Piptadenia">Piptadenia</tp:taxon-name-part> <tp:taxon-name-part taxon-name-part-type="species" reg="macrocarpa">macrocarpa</tp:taxon-name-part></tp:taxon-name></italic> Benth and <italic><tp:taxon-name><tp:taxon-name-part taxon-name-part-type="genus" reg="Piptadenia">Piptadenia</tp:taxon-name-part> <tp:taxon-name-part taxon-name-part-type="species" reg="cebil">cebil</tp:taxon-name-part></tp:taxon-name></italic> (Griseb.) (Jolivet, 1978); <italic><tp:taxon-name><tp:taxon-name-part taxon-name-part-type="genus" reg="Sesbania">Sesbania</tp:taxon-name-part> <tp:taxon-name-part taxon-name-part-type="species" reg="virgata">virgata</tp:taxon-name-part></tp:taxon-name></italic> (Cav.) Argentina / (<xref ref-type="bibr" rid="B125">Monrós 1953a</xref>); <italic>Anadenanthera colubrina var <tp:taxon-name><tp:taxon-name-part taxon-name-part-type="variety" reg="cebil">cebil</tp:taxon-name-part></tp:taxon-name></italic> (Vell. Conc.) Brenan Argentina / (<xref ref-type="bibr" rid="B89">Jolivet 1978</xref>; <xref ref-type="bibr" rid="B72">Hayward 1944</xref>).</p></tp:treatment-sec><ref-list><ref id="B126"><mixed-citation xmlns:xlink="http://www.w3.org/1999/xlink" xlink:type="simple">
          <person-group><name name-style="western"><surname>Monrós</surname><given-names>F</given-names></name></person-group> (<year>1953b</year>) <article-title>Some corrections in the nomenclature of <tp:taxon-name><tp:taxon-name-part taxon-name-part-type="subfamily">Clytrinae</tp:taxon-name-part></tp:taxon-name>.</article-title> <source>The Coleopterists Bulletin</source> <volume>7</volume>(<issue>6</issue>): <fpage>45</fpage>–<lpage>50</lpage>.</mixed-citation></ref><ref id="B67"><mixed-citation xmlns:xlink="http://www.w3.org/1999/xlink" xlink:type="simple">
          <person-group><name name-style="western"><surname>Guérin</surname><given-names>J</given-names></name></person-group> (<year>1952</year>) <article-title>Contribucao para o conhecimento dos <tp:taxon-name><tp:taxon-name-part taxon-name-part-type="family">Clytridae</tp:taxon-name-part></tp:taxon-name> Neotropicais (<tp:taxon-name><tp:taxon-name-part taxon-name-part-type="order">Coleoptera</tp:taxon-name-part></tp:taxon-name>).</article-title> <source>Dusenia</source> <volume>3</volume>(<issue>3</issue>): <fpage>203</fpage>–<lpage>211</lpage>.</mixed-citation></ref><ref id="B125"><mixed-citation xmlns:xlink="http://www.w3.org/1999/xlink" xlink:type="simple">
          <person-group><name name-style="western"><surname>Monrós</surname><given-names>F</given-names></name></person-group> (<year>1953a</year>) <article-title>Revisión sistemática de las especies de <tp:taxon-name><tp:taxon-name-part taxon-name-part-type="subfamily">Clytrinae</tp:taxon-name-part></tp:taxon-name> de la Argentina, Paraguay, Uruguay y Chile (Col. <tp:taxon-name><tp:taxon-name-part taxon-name-part-type="family">Chrysomelidae</tp:taxon-name-part></tp:taxon-name>).</article-title> <source>Acta Zoológica Lilloana</source> <volume>14</volume>: <fpage>5</fpage>–<lpage>274</lpage>.</mixed-citation></ref><ref id="B11"><mixed-citation xmlns:xlink="http://www.w3.org/1999/xlink" xlink:type="simple">
          <person-group><name name-style="western"><surname>Aravena</surname><given-names>RO</given-names></name></person-group> (<year>1974</year>) <source>Insectos de La Pampa (Coleópteros) Biblioteca Pampeana, Prov.</source> <publisher-name>de La Pampa</publisher-name>, <publisher-loc>Consejo Provincial de difusión</publisher-loc>, <size units="page">166 pp</size>.</mixed-citation></ref><ref id="B89"><mixed-citation xmlns:xlink="http://www.w3.org/1999/xlink" xlink:type="simple">
          <person-group><name name-style="western"><surname>Jolivet</surname><given-names>P</given-names></name></person-group> (<year>1978</year>) <article-title>Selection trophique chez les <tp:taxon-name><tp:taxon-name-part taxon-name-part-type="subfamily">Clytrinae</tp:taxon-name-part></tp:taxon-name>, <tp:taxon-name><tp:taxon-name-part taxon-name-part-type="subfamily">Cryptocephalinae</tp:taxon-name-part></tp:taxon-name> et <tp:taxon-name><tp:taxon-name-part taxon-name-part-type="subfamily">Chlamisinae</tp:taxon-name-part></tp:taxon-name> (Camptosoma) et les <tp:taxon-name><tp:taxon-name-part taxon-name-part-type="subfamily">Lamprosomatinae</tp:taxon-name-part></tp:taxon-name> (Cyclica) (<tp:taxon-name><tp:taxon-name-part taxon-name-part-type="order">Coleoptera</tp:taxon-name-part></tp:taxon-name> <tp:taxon-name><tp:taxon-name-part taxon-name-part-type="family">Chrysomelidae</tp:taxon-name-part></tp:taxon-name>).</article-title> <source>Acta Zoológica et Pathologica Antverpiensia</source> <volume>70</volume>: <fpage>167</fpage>–<lpage>200</lpage>.</mixed-citation></ref><ref id="B72"><mixed-citation xmlns:xlink="http://www.w3.org/1999/xlink" xlink:type="simple">
          <person-group><name name-style="western"><surname>Hayward</surname><given-names>KJ</given-names></name></person-group> (<year>1944</year>) <article-title>Primera Lista de Insectos Tucumanos Perjudiciales, Primer Suplemento.</article-title> <source>Publicación Miscelánea Estación Experimental Agrícola de Tucumán</source> <volume>4</volume>: <fpage>1</fpage>–<lpage>32</lpage>.</mixed-citation></ref></ref-list></tp:taxon-treatment>
