# Supplementary material for: A comprehensive guide to the Argentinian case-bearer beetle fauna (Coleoptera, Chrysomelidae, Camptosomata)
Source: Zookeys. 2017 May 26;(677):11–88. doi: 10.3897/zookeys.677.10778 (PMC5537999; doi:10.3897/zookeys.677.10778)
Supplement: XML Treatment for Urodera (Austrurodera) [file zookeys.677.10778-treatment19.xml]

<!DOCTYPE tp:taxon-treatment
  PUBLIC "-//TaxonX//DTD Taxonomic Treatment Publishing DTD v0 20100105//EN" "tax-treatment-NSO.dtd">
<tp:taxon-treatment xmlns:tp="http://www.plazi.org/taxpub"><tp:treatment-meta><kwd-group><label>Taxon classification</label><kwd><named-content xmlns:xlink="http://www.w3.org/1999/xlink" content-type="kingdom">Animalia</named-content></kwd><kwd><named-content xmlns:xlink="http://www.w3.org/1999/xlink" content-type="order">Coleoptera</named-content></kwd><kwd><named-content xmlns:xlink="http://www.w3.org/1999/xlink" content-type="family">Chrysomelidae</named-content></kwd></kwd-group><mixed-citation publication-type="journal"><person-group><name><surname>Agrain</surname><given-names>Federico A.</given-names></name><name><surname>Chamorro</surname><given-names>Maria Lourdes</given-names></name><name><surname>Cabrera</surname><given-names>Nora</given-names></name><name><surname>Sassi</surname><given-names>Davide</given-names></name><name><surname>Roig-Juñent</surname><given-names>Sergio</given-names></name></person-group><article-title>A comprehensive guide to the Argentinian case-bearer beetle fauna (<tp:taxon-name><tp:taxon-name-part taxon-name-part-type="order">Coleoptera</tp:taxon-name-part></tp:taxon-name>, <tp:taxon-name><tp:taxon-name-part taxon-name-part-type="family">Chrysomelidae</tp:taxon-name-part></tp:taxon-name>, Camptosomata)</article-title><source>Zookeys</source><day>26</day><month>5</month><year>2017</year><volume>2017</volume><issue>677</issue><fpage>11</fpage><lpage>88</lpage><pub-id pub-id-type="doi">10.3897/zookeys.677.10778</pub-id></mixed-citation></tp:treatment-meta><tp:nomenclature><tp:taxon-name>
                  <tp:taxon-name-part taxon-name-part-type="genus" reg="Urodera">Urodera</tp:taxon-name-part> (<tp:taxon-name-part taxon-name-part-type="subgenus" reg="Austrurodera">Austrurodera</tp:taxon-name-part>)</tp:taxon-name><tp:taxon-authority>Moldenke, 1981</tp:taxon-authority><tp:nomenclature-citation-list><tp:nomenclature-citation><tp:taxon-name><tp:taxon-name-part taxon-name-part-type="genus" reg="Urodera">Urodera</tp:taxon-name-part> (<tp:taxon-name-part taxon-name-part-type="subgenus" reg="Austrurodera">Austrurodera</tp:taxon-name-part>)</tp:taxon-name><comment><xref ref-type="bibr" rid="B113">Moldenke 1981</xref>: 113. </comment></tp:nomenclature-citation></tp:nomenclature-citation-list></tp:nomenclature><tp:treatment-sec sec-type="type species" id="SECID0ECMBK"><title>Type species.</title><p>
                  <italic><tp:taxon-name><tp:taxon-name-part taxon-name-part-type="genus" reg="Urodera">Urodera</tp:taxon-name-part> <tp:taxon-name-part taxon-name-part-type="species" reg="quadrisignata">quadrisignata</tp:taxon-name-part></tp:taxon-name></italic> Lacordaire, 1848, designated by <xref ref-type="bibr" rid="B113">Moldenke (1981</xref>: 113).</p></tp:treatment-sec><tp:treatment-sec sec-type="diagnosis" id="SECID0EXMBK"><title>Diagnosis.</title><p>Posterior margin of pronotum broadly expanded, forming distinct scutellar lobe usually bounded by acute angles; scutellum posteriad humeral callus, scutellum nearly as long as length of posterior lobe of pronotum; aedeagus with broad weakly-sclerotized dorsal medial flap.</p></tp:treatment-sec><tp:treatment-sec sec-type="distribution" id="SECID0E3MBK"><title>Distribution.</title><p>Argentina, Brazil, Colombia, Costa Rica, Guatemala, Panama, Paraguay, and Venezuela.</p></tp:treatment-sec><tp:treatment-sec sec-type="remarks" id="SECID0ELNBK"><title>Remarks.</title><p>
                  <xref ref-type="bibr" rid="B113">Moldenke (1981)</xref> subdivided this subgenus into two groups. Argentinian species belong to type II group, which are characterized by having protibiae twice carinate on posterolateral surface; and antennomere IV <sup>1</sup>/<sub>3</sub> - <sup>3</sup>/<sub>4</sub> times width of V.</p><!--PageBreak--></tp:treatment-sec><tp:treatment-sec sec-type="Argentinian species checklist" id="SECID0EHOBK"><title>Argentinian species checklist.</title><p>1a. <tp:taxon-name><tp:taxon-name-part taxon-name-part-type="genus" reg="Urodera">Urodera</tp:taxon-name-part> (<tp:taxon-name-part taxon-name-part-type="subgenus" reg="Austrurodera">Austrurodera</tp:taxon-name-part>) <tp:taxon-name-part taxon-name-part-type="species" reg="circumcincta">circumcincta</tp:taxon-name-part> <tp:taxon-name-part taxon-name-part-type="subspecies" reg="circumcincta">circumcincta</tp:taxon-name-part></tp:taxon-name> Lacordaire, 1848 (<abbrev xmlns:xlink="http://www.w3.org/1999/xlink" xlink:title="Misiones" id="ABBRID0E6OBK" xlink:type="simple">MNS</abbrev>, <abbrev xmlns:xlink="http://www.w3.org/1999/xlink" xlink:title="Corrientes" id="ABBRID0EDPBK" xlink:type="simple">CTS</abbrev>, <abbrev xmlns:xlink="http://www.w3.org/1999/xlink" xlink:title="Chaco" id="ABBRID0EHPBK" xlink:type="simple">CHA</abbrev>, <abbrev xmlns:xlink="http://www.w3.org/1999/xlink" xlink:title="Jujuy" id="ABBRID0ELPBK" xlink:type="simple">JUY</abbrev>).</p><p>1b. <tp:taxon-name><tp:taxon-name-part taxon-name-part-type="genus" reg="Urodera">Urodera</tp:taxon-name-part> (<tp:taxon-name-part taxon-name-part-type="subgenus" reg="Austrurodera">Austrurodera</tp:taxon-name-part>) <tp:taxon-name-part taxon-name-part-type="species" reg="circumcincta">circumcincta</tp:taxon-name-part> <tp:taxon-name-part taxon-name-part-type="subspecies" reg="circumducta">circumducta</tp:taxon-name-part></tp:taxon-name> Lacordaire, 1848 (<abbrev xmlns:xlink="http://www.w3.org/1999/xlink" xlink:title="Misiones" id="ABBRID0EDQBK" xlink:type="simple">MNS</abbrev>, <abbrev xmlns:xlink="http://www.w3.org/1999/xlink" xlink:title="Corrientes" id="ABBRID0EHQBK" xlink:type="simple">CTS</abbrev>, <abbrev xmlns:xlink="http://www.w3.org/1999/xlink" xlink:title="Chaco" id="ABBRID0ELQBK" xlink:type="simple">CHA</abbrev>).</p><p>= <italic><tp:taxon-name><tp:taxon-name-part taxon-name-part-type="genus" reg="Urodera">Urodera</tp:taxon-name-part> <tp:taxon-name-part taxon-name-part-type="species" reg="circumducta">circumducta</tp:taxon-name-part></tp:taxon-name></italic> Lacordaire, 1848</p><p>2. <tp:taxon-name><tp:taxon-name-part taxon-name-part-type="genus" reg="Urodera">Urodera</tp:taxon-name-part> (<tp:taxon-name-part taxon-name-part-type="subgenus" reg="Austrurodera">Austrurodera</tp:taxon-name-part>) <tp:taxon-name-part taxon-name-part-type="species" reg="monrosi">monrosi</tp:taxon-name-part></tp:taxon-name> Moldenke, 1981 (<abbrev xmlns:xlink="http://www.w3.org/1999/xlink" xlink:title="Misiones" id="ABBRID0EMRBK" xlink:type="simple">MNS</abbrev>).</p></tp:treatment-sec><ref-list><ref id="B113"><mixed-citation xmlns:xlink="http://www.w3.org/1999/xlink" xlink:type="simple">
          <person-group><name name-style="western"><surname>Moldenke</surname><given-names>AR</given-names></name></person-group> (<year>1981</year>) <article-title>A Generic reclassification of the New World <tp:taxon-name><tp:taxon-name-part taxon-name-part-type="subfamily">Clytrinae</tp:taxon-name-part></tp:taxon-name> (<tp:taxon-name><tp:taxon-name-part taxon-name-part-type="order">Coleoptera</tp:taxon-name-part></tp:taxon-name>: <tp:taxon-name><tp:taxon-name-part taxon-name-part-type="family">Chrysomelidae</tp:taxon-name-part></tp:taxon-name>). Entomologische Arbeiten aus dem Museum G.</article-title> <source>Frey</source> <volume>29</volume>: <fpage>75</fpage>–<lpage>116</lpage>.</mixed-citation></ref></ref-list></tp:taxon-treatment>
