# Supplementary material for: A comprehensive guide to the Argentinian case-bearer beetle fauna (Coleoptera, Chrysomelidae, Camptosomata)
Source: Zookeys. 2017 May 26;(677):11–88. doi: 10.3897/zookeys.677.10778 (PMC5537999; doi:10.3897/zookeys.677.10778)
Supplement: XML Treatment for Coscinoptera [file zookeys.677.10778-treatment22.xml]

<!DOCTYPE tp:taxon-treatment
  PUBLIC "-//TaxonX//DTD Taxonomic Treatment Publishing DTD v0 20100105//EN" "tax-treatment-NSO.dtd">
<tp:taxon-treatment xmlns:tp="http://www.plazi.org/taxpub"><tp:treatment-meta><kwd-group><label>Taxon classification</label><kwd><named-content xmlns:xlink="http://www.w3.org/1999/xlink" content-type="kingdom">Animalia</named-content></kwd><kwd><named-content xmlns:xlink="http://www.w3.org/1999/xlink" content-type="order">Coleoptera</named-content></kwd><kwd><named-content xmlns:xlink="http://www.w3.org/1999/xlink" content-type="family">Chrysomelidae</named-content></kwd></kwd-group><mixed-citation publication-type="journal"><person-group><name><surname>Agrain</surname><given-names>Federico A.</given-names></name><name><surname>Chamorro</surname><given-names>Maria Lourdes</given-names></name><name><surname>Cabrera</surname><given-names>Nora</given-names></name><name><surname>Sassi</surname><given-names>Davide</given-names></name><name><surname>Roig-Juñent</surname><given-names>Sergio</given-names></name></person-group><article-title>A comprehensive guide to the Argentinian case-bearer beetle fauna (<tp:taxon-name><tp:taxon-name-part taxon-name-part-type="order">Coleoptera</tp:taxon-name-part></tp:taxon-name>, <tp:taxon-name><tp:taxon-name-part taxon-name-part-type="family">Chrysomelidae</tp:taxon-name-part></tp:taxon-name>, Camptosomata)</article-title><source>Zookeys</source><day>26</day><month>5</month><year>2017</year><volume>2017</volume><issue>677</issue><fpage>11</fpage><lpage>88</lpage><pub-id pub-id-type="doi">10.3897/zookeys.677.10778</pub-id></mixed-citation></tp:treatment-meta><tp:nomenclature><tp:taxon-name>
                  <tp:taxon-name-part taxon-name-part-type="genus">Coscinoptera</tp:taxon-name-part>
                </tp:taxon-name><tp:taxon-authority>Lacordaire, 1848</tp:taxon-authority><xref ref-type="fig" rid="F17">Fig. 17</xref><!--PageBreak--><tp:nomenclature-citation-list><tp:nomenclature-citation><tp:taxon-name>
                      <tp:taxon-name-part taxon-name-part-type="genus">Coscinoptera</tp:taxon-name-part>
                    </tp:taxon-name><comment><xref ref-type="bibr" rid="B100">Lacordaire 1848</xref>: 511; <xref ref-type="bibr" rid="B40">Chapuis 1874</xref>: 139; <xref ref-type="bibr" rid="B78">Jacoby 1880</xref>: 31; <xref ref-type="bibr" rid="B74">Horn 1892</xref>: 12–13; Jacoby and Clavareau 1906: 62–63; <xref ref-type="bibr" rid="B44">Clavareau 1913</xref>: 77; <xref ref-type="bibr" rid="B106">Leng 1920</xref>: 288; <xref ref-type="bibr" rid="B63">Guérin 1943</xref>: 32–33; <xref ref-type="bibr" rid="B17">Blackwelder 1946</xref>: 637; <xref ref-type="bibr" rid="B122">Monrós 1951a</xref>: 1150–1151; <xref ref-type="bibr" rid="B125">Monrós 1953a</xref>: 114–115; <xref ref-type="bibr" rid="B112">Moldenke 1970</xref>: 41, <xref ref-type="bibr" rid="B113">1981</xref>: 89.</comment></tp:nomenclature-citation></tp:nomenclature-citation-list></tp:nomenclature><tp:treatment-sec sec-type="type species" id="SECID0E6JCK"><title>Type species.</title><p>
                  <italic><tp:taxon-name><tp:taxon-name-part taxon-name-part-type="genus">Coscinoptera</tp:taxon-name-part></tp:taxon-name> desmiphora</italic> Lacordaire, 1848, designated by <xref ref-type="bibr" rid="B125">Monrós (1953a</xref>: 114).</p><fig id="F17" position="float" orientation="portrait"><label>Figure 17.</label><caption><p>
                      <italic><tp:taxon-name><tp:taxon-name-part taxon-name-part-type="genus">Coscinoptera</tp:taxon-name-part></tp:taxon-name><tp:taxon-name><tp:taxon-name-part taxon-name-part-type="species" reg="albopilosa">albopilosa</tp:taxon-name-part></tp:taxon-name></italic> (Monrós) <sup>(1)</sup>, left: habitus (dorsal view), right: habitus (lateral view).</p></caption><graphic xmlns:xlink="http://www.w3.org/1999/xlink" xlink:href="zookeys-677-011-g017.jpg" position="float" orientation="portrait" xlink:type="simple" id="oo_137734.jpg"/></fig></tp:treatment-sec><tp:treatment-sec sec-type="diagnosis" id="SECID0EOLCK"><title>Diagnosis.</title><p>This genus can be separated from <italic><tp:taxon-name><tp:taxon-name-part taxon-name-part-type="genus" reg="Euryscopa">Euryscopa</tp:taxon-name-part></tp:taxon-name></italic> by the lack of bilobed lacinia and the elytra with confused punctation, in some cases exceedingly coarsely and deeply punctate. Other useful diagnostic characters are: head moderately prominent, covered with dense fine punctation and silky pubescence; male head as long as wide; eyes round and salient; prothorax transverse, pronotal disc as high as long; scutellum often coarsely punctate and always with dense white pubescent; elytra either metallic unicolored and glabrous or black; ventrites usually covered with exceedingly dense white pubescence; female anal pit normally small and only moderately depressed.</p><!--PageBreak--></tp:treatment-sec><tp:treatment-sec sec-type="distribution" id="SECID0E2NCK"><title>Distribution.</title><p>USA to Argentina.</p></tp:treatment-sec><tp:treatment-sec sec-type="remarks" id="SECID0EAOCK"><title>Remarks.</title><p>As for other groups within <tp:taxon-name><tp:taxon-name-part taxon-name-part-type="tribe">Clytrini</tp:taxon-name-part></tp:taxon-name>, it is in need of modern taxonomic revision. Several species groups have been proposed, but their monophyly has not yet been tested. <xref ref-type="bibr" rid="B125">Monrós (1953a)</xref>, split this genus into two informal species groups, mainly based on sexual dimorphism evident in male heads. <xref ref-type="bibr" rid="B112">Moldenke (1970)</xref> proposed six informal species groups. Subsequently, <xref ref-type="bibr" rid="B113">Moldenke (1981)</xref> preserved only three of his earlier groups and transferred some species to two new genera (<italic><tp:taxon-name><tp:taxon-name-part taxon-name-part-type="genus" reg="Coleorozena">Coleorozena</tp:taxon-name-part></tp:taxon-name></italic> and <italic><tp:taxon-name><tp:taxon-name-part taxon-name-part-type="genus" reg="Coleothorpa">Coleothorpa</tp:taxon-name-part></tp:taxon-name></italic>). More recently, <xref ref-type="bibr" rid="B7">Agrain and Roig-Juñent (2011)</xref>, recovered a monophyletic clade (sister to <italic><tp:taxon-name><tp:taxon-name-part taxon-name-part-type="genus" reg="Megalostomis">Megalostomis</tp:taxon-name-part></tp:taxon-name></italic>), containing the type species of <italic><tp:taxon-name><tp:taxon-name-part taxon-name-part-type="genus">Coscinoptera</tp:taxon-name-part></tp:taxon-name></italic>, <italic><tp:taxon-name><tp:taxon-name-part taxon-name-part-type="genus" reg="Coleorozena">Coleorozena</tp:taxon-name-part></tp:taxon-name></italic>, and <italic><tp:taxon-name><tp:taxon-name-part taxon-name-part-type="genus" reg="Coleothorpa">Coleothorpa</tp:taxon-name-part></tp:taxon-name></italic>. This clade is supported by two synapomorphies: male head as long as wide, and pronotal disc as high as long. Consequently, the latter two genera were synonymized with <italic><tp:taxon-name><tp:taxon-name-part taxon-name-part-type="genus">Coscinoptera</tp:taxon-name-part></tp:taxon-name></italic>. Some North American species are found in the nests of ant genera <italic><tp:taxon-name><tp:taxon-name-part taxon-name-part-type="genus" reg="Camponotus">Camponotus</tp:taxon-name-part></tp:taxon-name></italic> Mayr and <italic><tp:taxon-name><tp:taxon-name-part taxon-name-part-type="genus" reg="Formica">Formica</tp:taxon-name-part></tp:taxon-name></italic> Linnaeus. <xref ref-type="bibr" rid="B113">Moldenke (1981)</xref> divided this genus into three species groups and he indicated three species to be present in Argentina: <italic><tp:taxon-name><tp:taxon-name-part taxon-name-part-type="genus">Coscinoptera</tp:taxon-name-part></tp:taxon-name> euryscopoides</italic> Monrós, and <italic><tp:taxon-name><tp:taxon-name-part taxon-name-part-type="genus">Coscinoptera</tp:taxon-name-part></tp:taxon-name><tp:taxon-name><tp:taxon-name-part taxon-name-part-type="species" reg="terebellum">terebellum</tp:taxon-name-part></tp:taxon-name></italic> Lacordaire within group II; and <italic><tp:taxon-name><tp:taxon-name-part taxon-name-part-type="genus">Coscinoptera</tp:taxon-name-part></tp:taxon-name> tibialis</italic> Harold within group III.</p></tp:treatment-sec><tp:treatment-sec sec-type="Argentinian species checklist" id="SECID0EBUCK"><title>Argentinian species checklist.</title><p>1. <italic><tp:taxon-name><tp:taxon-name-part taxon-name-part-type="genus">Coscinoptera</tp:taxon-name-part></tp:taxon-name><tp:taxon-name><tp:taxon-name-part taxon-name-part-type="species" reg="albopilosa">albopilosa</tp:taxon-name-part></tp:taxon-name></italic> (Monrós, 1953a) (<abbrev xmlns:xlink="http://www.w3.org/1999/xlink" xlink:title="Buenos Aires" id="ABBRID0EWUCK" xlink:type="simple">BAS</abbrev>, <abbrev xmlns:xlink="http://www.w3.org/1999/xlink" xlink:title="Chaco" id="ABBRID0E1UCK" xlink:type="simple">CHA</abbrev>, <abbrev xmlns:xlink="http://www.w3.org/1999/xlink" xlink:title="Córdoba" id="ABBRID0E5UCK" xlink:type="simple">COR</abbrev>, <abbrev xmlns:xlink="http://www.w3.org/1999/xlink" xlink:title="Entre Ríos" id="ABBRID0ECVCK" xlink:type="simple">ERS</abbrev>, <abbrev xmlns:xlink="http://www.w3.org/1999/xlink" xlink:title="Misiones" id="ABBRID0EGVCK" xlink:type="simple">MNS</abbrev>, <abbrev xmlns:xlink="http://www.w3.org/1999/xlink" xlink:title="Santiago del Estero" id="ABBRID0EKVCK" xlink:type="simple">SEO</abbrev>, <abbrev xmlns:xlink="http://www.w3.org/1999/xlink" xlink:title="Santa Fe" id="ABBRID0EOVCK" xlink:type="simple">SFE</abbrev>). Host plant: <tp:taxon-name><tp:taxon-name-part taxon-name-part-type="family">Asteraceae</tp:taxon-name-part></tp:taxon-name>: <italic><tp:taxon-name><tp:taxon-name-part taxon-name-part-type="genus" reg="Baccharis">Baccharis</tp:taxon-name-part></tp:taxon-name></italic> sp. (branches). <tp:taxon-name><tp:taxon-name-part taxon-name-part-type="family">Zygofilaceae</tp:taxon-name-part></tp:taxon-name>: on flowers (Monrós, 1947).</p><p>= <italic><tp:taxon-name><tp:taxon-name-part taxon-name-part-type="genus" reg="Euryscopa">Euryscopa</tp:taxon-name-part> <tp:taxon-name-part taxon-name-part-type="species" reg="scapularis">scapularis</tp:taxon-name-part></tp:taxon-name></italic> Guérin, 1945; nec Lacordaire, 1848.</p><p>
                  <italic><tp:taxon-name><tp:taxon-name-part taxon-name-part-type="genus" reg="Euryscopa">Euryscopa</tp:taxon-name-part> <tp:taxon-name-part taxon-name-part-type="species" reg="albopilosa">albopilosa</tp:taxon-name-part></tp:taxon-name></italic> Monrós, 1953a.</p><p>
                  <italic><tp:taxon-name><tp:taxon-name-part taxon-name-part-type="genus" reg="Coleorozena">Coleorozena</tp:taxon-name-part> <tp:taxon-name-part taxon-name-part-type="species" reg="albopilosa">albopilosa</tp:taxon-name-part></tp:taxon-name></italic> Moldenke, 1981.</p><p>2. <italic><tp:taxon-name><tp:taxon-name-part taxon-name-part-type="genus">Coscinoptera</tp:taxon-name-part></tp:taxon-name><tp:taxon-name><tp:taxon-name-part taxon-name-part-type="species" reg="argentina">argentina</tp:taxon-name-part></tp:taxon-name></italic> Burmeister, 1877 (<abbrev xmlns:xlink="http://www.w3.org/1999/xlink" xlink:title="Córdoba" id="ABBRID0E2XCK" xlink:type="simple">COR</abbrev>, <abbrev xmlns:xlink="http://www.w3.org/1999/xlink" xlink:title="Entre Ríos" id="ABBRID0E6XCK" xlink:type="simple">ERS</abbrev>, <abbrev xmlns:xlink="http://www.w3.org/1999/xlink" xlink:title="Santiago del Estero" id="ABBRID0EDYCK" xlink:type="simple">SEO</abbrev>).</p><p>
                  <italic>Euroscopa (<tp:taxon-name><tp:taxon-name-part taxon-name-part-type="genus">Coleoguerina</tp:taxon-name-part></tp:taxon-name>) <tp:taxon-name><tp:taxon-name-part taxon-name-part-type="species" reg="argentina">argentina</tp:taxon-name-part></tp:taxon-name></italic>: Moldenke, 1981 (misspelled for <italic><tp:taxon-name><tp:taxon-name-part taxon-name-part-type="genus" reg="Euryscopa">Euryscopa</tp:taxon-name-part></tp:taxon-name></italic>).</p><p>3. <italic><tp:taxon-name><tp:taxon-name-part taxon-name-part-type="genus">Coscinoptera</tp:taxon-name-part></tp:taxon-name> atypica</italic> Monrós, 1953a (<abbrev xmlns:xlink="http://www.w3.org/1999/xlink" xlink:title="Misiones" id="ABBRID0EJZCK" xlink:type="simple">MNS</abbrev>).</p><p>
                  <italic>Euroscopa (<tp:taxon-name><tp:taxon-name-part taxon-name-part-type="genus">Coleoguerina</tp:taxon-name-part></tp:taxon-name>) atypica</italic>: Moldenke, 1981 (misspelled for <italic><tp:taxon-name><tp:taxon-name-part taxon-name-part-type="genus" reg="Euryscopa">Euryscopa</tp:taxon-name-part></tp:taxon-name></italic>).</p><p>4. <italic><tp:taxon-name><tp:taxon-name-part taxon-name-part-type="genus">Coscinoptera</tp:taxon-name-part></tp:taxon-name> denieri</italic> Monrós, 1953a (<abbrev xmlns:xlink="http://www.w3.org/1999/xlink" xlink:title="Chaco" id="ABBRID0EH1CK" xlink:type="simple">CHA</abbrev>, <abbrev xmlns:xlink="http://www.w3.org/1999/xlink" xlink:title="Formosa" id="ABBRID0EL1CK" xlink:type="simple">FOR</abbrev>).</p><p>
                  <italic>Euroscopa (<tp:taxon-name><tp:taxon-name-part taxon-name-part-type="genus">Coleoguerina</tp:taxon-name-part></tp:taxon-name>) denieri</italic>: Moldenke, 1981 (misspelled for <italic><tp:taxon-name><tp:taxon-name-part taxon-name-part-type="genus" reg="Euryscopa">Euryscopa</tp:taxon-name-part></tp:taxon-name></italic>).</p><p>5. <italic><tp:taxon-name><tp:taxon-name-part taxon-name-part-type="genus">Coscinoptera</tp:taxon-name-part></tp:taxon-name><tp:taxon-name><tp:taxon-name-part taxon-name-part-type="species" reg="dubia">dubia</tp:taxon-name-part></tp:taxon-name></italic> Guérin, 1949 (<abbrev xmlns:xlink="http://www.w3.org/1999/xlink" xlink:title="Córdoba" id="ABBRID0ER2CK" xlink:type="simple">COR</abbrev>, <abbrev xmlns:xlink="http://www.w3.org/1999/xlink" xlink:title="Mendoza" id="ABBRID0EV2CK" xlink:type="simple">MZA</abbrev>, <abbrev xmlns:xlink="http://www.w3.org/1999/xlink" xlink:title="Santiago del Estero" id="ABBRID0EZ2CK" xlink:type="simple">SEO</abbrev>).</p><p>= <italic><tp:taxon-name><tp:taxon-name-part taxon-name-part-type="genus">Coscinoptera</tp:taxon-name-part></tp:taxon-name><tp:taxon-name><tp:taxon-name-part taxon-name-part-type="species" reg="argentina">argentina</tp:taxon-name-part></tp:taxon-name></italic> Guérin, 1944, not Burmeister, 1877.</p><p>
                  <italic>Euroscopa (<tp:taxon-name><tp:taxon-name-part taxon-name-part-type="genus">Coleoguerina</tp:taxon-name-part></tp:taxon-name>) <tp:taxon-name><tp:taxon-name-part taxon-name-part-type="species" reg="dubia">dubia</tp:taxon-name-part></tp:taxon-name></italic>: Moldenke, 1981 (misspelled for <italic><tp:taxon-name><tp:taxon-name-part taxon-name-part-type="genus" reg="Euryscopa">Euryscopa</tp:taxon-name-part></tp:taxon-name></italic>).</p><p>6. <italic><tp:taxon-name><tp:taxon-name-part taxon-name-part-type="genus">Coscinoptera</tp:taxon-name-part></tp:taxon-name> euryscopoides</italic> Monrós, 1953a (<abbrev xmlns:xlink="http://www.w3.org/1999/xlink" xlink:title="Salta" id="ABBRID0EQ4CK" xlink:type="simple">SAL</abbrev>, <abbrev xmlns:xlink="http://www.w3.org/1999/xlink" xlink:title="Santiago del Estero" id="ABBRID0EU4CK" xlink:type="simple">SEO</abbrev>).</p><p>7. <italic><tp:taxon-name><tp:taxon-name-part taxon-name-part-type="genus">Coscinoptera</tp:taxon-name-part></tp:taxon-name><tp:taxon-name><tp:taxon-name-part taxon-name-part-type="species" reg="guerini">guerini</tp:taxon-name-part></tp:taxon-name></italic> (Monrós, 1953a) (<abbrev xmlns:xlink="http://www.w3.org/1999/xlink" xlink:title="Chaco" id="ABBRID0EJ5CK" xlink:type="simple">CHA</abbrev>, <abbrev xmlns:xlink="http://www.w3.org/1999/xlink" xlink:title="Corrientes" id="ABBRID0EN5CK" xlink:type="simple">CTS</abbrev>, <abbrev xmlns:xlink="http://www.w3.org/1999/xlink" xlink:title="Formosa" id="ABBRID0ER5CK" xlink:type="simple">FOR</abbrev>, <abbrev xmlns:xlink="http://www.w3.org/1999/xlink" xlink:title="Misiones" id="ABBRID0EV5CK" xlink:type="simple">MNS</abbrev>).</p><p>
                  <italic><tp:taxon-name><tp:taxon-name-part taxon-name-part-type="genus" reg="Coleorozena">Coleorozena</tp:taxon-name-part> <tp:taxon-name-part taxon-name-part-type="species" reg="guerini">guerini</tp:taxon-name-part></tp:taxon-name></italic>: Moldenke, 1981.</p><p>
                  <italic><tp:taxon-name><tp:taxon-name-part taxon-name-part-type="genus" reg="Euryscopa">Euryscopa</tp:taxon-name-part> <tp:taxon-name-part taxon-name-part-type="species" reg="guerini">guerini</tp:taxon-name-part></tp:taxon-name></italic> Monrós, 1953a.</p><p>8. <italic><tp:taxon-name><tp:taxon-name-part taxon-name-part-type="genus">Coscinoptera</tp:taxon-name-part></tp:taxon-name> humeralis</italic> Monrós, 1953a (<abbrev xmlns:xlink="http://www.w3.org/1999/xlink" xlink:title="Catamarca" id="ABBRID0E36CK" xlink:type="simple">CAT</abbrev>, <abbrev xmlns:xlink="http://www.w3.org/1999/xlink" xlink:title="Chaco" id="ABBRID0EAADK" xlink:type="simple">CHA</abbrev>, <abbrev xmlns:xlink="http://www.w3.org/1999/xlink" xlink:title="Córdoba" id="ABBRID0EEADK" xlink:type="simple">COR</abbrev>, <abbrev xmlns:xlink="http://www.w3.org/1999/xlink" xlink:title="Mendoza" id="ABBRID0EIADK" xlink:type="simple">MZA</abbrev>, <abbrev xmlns:xlink="http://www.w3.org/1999/xlink" xlink:title="Salta" id="ABBRID0EMADK" xlink:type="simple">SAL</abbrev>) Host plant: <tp:taxon-name><tp:taxon-name-part taxon-name-part-type="family">Fabaceae</tp:taxon-name-part></tp:taxon-name>: <italic><tp:taxon-name><tp:taxon-name-part taxon-name-part-type="genus" reg="Prosopis">Prosopis</tp:taxon-name-part></tp:taxon-name></italic> sp. (Roig-Juñent, 2004).</p><p>
                  <italic>Euroscopa (<tp:taxon-name><tp:taxon-name-part taxon-name-part-type="genus">Coleoguerina</tp:taxon-name-part></tp:taxon-name>) humeralis</italic>: Moldenke, 1981 (misspelled for <italic><tp:taxon-name><tp:taxon-name-part taxon-name-part-type="genus" reg="Euryscopa">Euryscopa</tp:taxon-name-part></tp:taxon-name></italic>).</p><p>9. <italic><tp:taxon-name><tp:taxon-name-part taxon-name-part-type="genus">Coscinoptera</tp:taxon-name-part></tp:taxon-name> nigerrima</italic> Guérin, 1945 (<abbrev xmlns:xlink="http://www.w3.org/1999/xlink" xlink:title="Córdoba" id="ABBRID0EWBDK" xlink:type="simple">COR</abbrev>, <abbrev xmlns:xlink="http://www.w3.org/1999/xlink" xlink:title="Santiago del Estero" id="ABBRID0E1BDK" xlink:type="simple">SEO</abbrev>).</p><!--PageBreak--><p>
                  <italic>Euroscopa (<tp:taxon-name><tp:taxon-name-part taxon-name-part-type="genus">Coleoguerina</tp:taxon-name-part></tp:taxon-name>) nigerrima</italic>: Moldenke, 1981 (misspelled for <italic><tp:taxon-name><tp:taxon-name-part taxon-name-part-type="genus" reg="Euryscopa">Euryscopa</tp:taxon-name-part></tp:taxon-name></italic>).</p><p>10. <italic><tp:taxon-name><tp:taxon-name-part taxon-name-part-type="genus">Coscinoptera</tp:taxon-name-part></tp:taxon-name><tp:taxon-name><tp:taxon-name-part taxon-name-part-type="species" reg="obliqua">obliqua</tp:taxon-name-part></tp:taxon-name></italic> Lacordaire, 1848 (<abbrev xmlns:xlink="http://www.w3.org/1999/xlink" xlink:title="Corrientes" id="ABBRID0EBDDK" xlink:type="simple">CTS</abbrev>).</p><p>
                  <italic><tp:taxon-name><tp:taxon-name-part taxon-name-part-type="species" reg="obliqua">obliqua</tp:taxon-name-part></tp:taxon-name></italic> Lacordaire, 1848 (<italic>incertae sedis</italic> in Moldenke, 1981).</p><p>10. <italic><tp:taxon-name><tp:taxon-name-part taxon-name-part-type="genus">Coscinoptera</tp:taxon-name-part></tp:taxon-name><tp:taxon-name><tp:taxon-name-part taxon-name-part-type="species" reg="terebellum">terebellum</tp:taxon-name-part></tp:taxon-name></italic> Lacordaire, 1848 (<abbrev xmlns:xlink="http://www.w3.org/1999/xlink" xlink:title="Corrientes" id="ABBRID0EEEDK" xlink:type="simple">CTS</abbrev>, <abbrev xmlns:xlink="http://www.w3.org/1999/xlink" xlink:title="Misiones" id="ABBRID0EIEDK" xlink:type="simple">MNS</abbrev>).</p><p>
                  <italic><tp:taxon-name><tp:taxon-name-part taxon-name-part-type="genus" reg="Euryscopa">Euryscopa</tp:taxon-name-part> <tp:taxon-name-part taxon-name-part-type="species" reg="terebellum">terebellum</tp:taxon-name-part></tp:taxon-name></italic>: Monrós, 1953a.</p><p>11. <italic><tp:taxon-name><tp:taxon-name-part taxon-name-part-type="genus">Coscinoptera</tp:taxon-name-part></tp:taxon-name> tibialis</italic> Harold, 1875 (<abbrev xmlns:xlink="http://www.w3.org/1999/xlink" xlink:title="Chaco" id="ABBRID0ECFDK" xlink:type="simple">CHA</abbrev>, <abbrev xmlns:xlink="http://www.w3.org/1999/xlink" xlink:title="Córdoba" id="ABBRID0EGFDK" xlink:type="simple">COR</abbrev>, <abbrev xmlns:xlink="http://www.w3.org/1999/xlink" xlink:title="Entre Ríos" id="ABBRID0EKFDK" xlink:type="simple">ERS</abbrev>, <abbrev xmlns:xlink="http://www.w3.org/1999/xlink" xlink:title="Formosa" id="ABBRID0EOFDK" xlink:type="simple">FOR</abbrev>, <abbrev xmlns:xlink="http://www.w3.org/1999/xlink" xlink:title="Mendoza" id="ABBRID0ESFDK" xlink:type="simple">MZA</abbrev>, <abbrev xmlns:xlink="http://www.w3.org/1999/xlink" xlink:title="Salta" id="ABBRID0EWFDK" xlink:type="simple">SAL</abbrev> <abbrev xmlns:xlink="http://www.w3.org/1999/xlink" xlink:title="Tucumán" id="ABBRID0E1FDK" xlink:type="simple">TUC</abbrev>, <abbrev xmlns:xlink="http://www.w3.org/1999/xlink" xlink:title="Santiago del Estero" id="ABBRID0E5FDK" xlink:type="simple">SEO</abbrev>). Host plant: <tp:taxon-name><tp:taxon-name-part taxon-name-part-type="family">Fabaceae</tp:taxon-name-part></tp:taxon-name>: <italic><tp:taxon-name><tp:taxon-name-part taxon-name-part-type="genus" reg="Acacia">Acacia</tp:taxon-name-part> <tp:taxon-name-part taxon-name-part-type="species" reg="caven">caven</tp:taxon-name-part></tp:taxon-name></italic> (Mol.) Mol. (Monrós, 1953a).</p></tp:treatment-sec><ref-list><ref id="B100"><mixed-citation xmlns:xlink="http://www.w3.org/1999/xlink" xlink:type="simple">
          <person-group><name name-style="western"><surname>Lacordaire</surname><given-names>MTh</given-names></name></person-group> (<year>1848</year>) <article-title>Monographie des Coléopterès subpentamères de la famille des phytophages, Vol 2. Memoires de la Societe royale belge d’Entomologie.</article-title> <source>Liège</source> <volume>5</volume>: <fpage>1</fpage>–<lpage>890</lpage>.</mixed-citation></ref><ref id="B40"><mixed-citation xmlns:xlink="http://www.w3.org/1999/xlink" xlink:type="simple">
          <person-group><name name-style="western"><surname>Chapuis</surname><given-names>F</given-names></name></person-group> (<year>1874</year>) <source>Famille des Phytophages. In: Laccordaire T, Chapuis F (Eds) Histoire naturelle des insectes. Genera des Coléoptères.</source> <publisher-name>Libraire Encyclopédique de Roret</publisher-name>, <publisher-loc>Paris Vol. 10</publisher-loc>, <size units="page">455 pp</size>.</mixed-citation></ref><ref id="B78"><mixed-citation xmlns:xlink="http://www.w3.org/1999/xlink" xlink:type="simple">
          <person-group><name name-style="western"><surname>Jacoby</surname><given-names>M</given-names></name></person-group> (<year>1880</year>) <source>Biologia Centrali–Americana, <tp:taxon-name><tp:taxon-name-part taxon-name-part-type="class">Insecta</tp:taxon-name-part></tp:taxon-name>. <tp:taxon-name><tp:taxon-name-part taxon-name-part-type="order">Coleoptera</tp:taxon-name-part></tp:taxon-name>. <tp:taxon-name><tp:taxon-name-part taxon-name-part-type="clade">Phytophaga</tp:taxon-name-part></tp:taxon-name> (part)</source>. <volume>Volume VI</volume>, <issue>Part 1</issue>. <publisher-name>Porter, RH</publisher-name>, <publisher-loc>London</publisher-loc>, <fpage>26</fpage>–<lpage>105</lpage>.</mixed-citation></ref><ref id="B74"><mixed-citation xmlns:xlink="http://www.w3.org/1999/xlink" xlink:type="simple">
          <person-group><name name-style="western"><surname>Horn</surname><given-names>HMD</given-names></name></person-group> (<year>1892</year>) <article-title>Studies in <tp:taxon-name><tp:taxon-name-part taxon-name-part-type="family">Chrysomelidae</tp:taxon-name-part></tp:taxon-name>.</article-title> <source>Transactions of the American Entomological Society</source> <volume>19</volume>: <fpage>8</fpage>–<lpage>17</lpage>.</mixed-citation></ref><ref id="B44"><mixed-citation xmlns:xlink="http://www.w3.org/1999/xlink" xlink:type="simple">
          <person-group><name name-style="western"><surname>Clavareau</surname><given-names>H</given-names></name></person-group> (<year>1913</year>) <source>Pars 53. <tp:taxon-name><tp:taxon-name-part taxon-name-part-type="family">Chrysomelidae</tp:taxon-name-part></tp:taxon-name>: 5. <tp:taxon-name><tp:taxon-name-part taxon-name-part-type="subfamily">Megascelinae</tp:taxon-name-part></tp:taxon-name>, 6. <tp:taxon-name><tp:taxon-name-part taxon-name-part-type="subfamily">Megalopodinae</tp:taxon-name-part></tp:taxon-name>, 7. <tp:taxon-name><tp:taxon-name-part taxon-name-part-type="subfamily">Clytrinae</tp:taxon-name-part></tp:taxon-name>, 8. <tp:taxon-name><tp:taxon-name-part taxon-name-part-type="subfamily">Cryptocephalinae</tp:taxon-name-part></tp:taxon-name>, 9. <tp:taxon-name><tp:taxon-name-part taxon-name-part-type="subfamily">Chlamydinae</tp:taxon-name-part></tp:taxon-name>, 10. <tp:taxon-name><tp:taxon-name-part taxon-name-part-type="subfamily">Lamprosominae</tp:taxon-name-part></tp:taxon-name>. In: Schenkling S (Ed.) Coleopterorum Catalogus.</source> <publisher-name>Junk W</publisher-name>, <publisher-loc>Berlin</publisher-loc>, <size units="page">278 pp</size>.</mixed-citation></ref><ref id="B106"><mixed-citation xmlns:xlink="http://www.w3.org/1999/xlink" xlink:type="simple">
          <person-group><name name-style="western"><surname>Leng</surname><given-names>CW</given-names></name></person-group> (<year>1920</year>) <source>Catalogue of the <tp:taxon-name><tp:taxon-name-part taxon-name-part-type="order">Coleoptera</tp:taxon-name-part></tp:taxon-name> of America North of Mexico</source>. <publisher-loc>New York</publisher-loc>, <size units="page">470 pp</size>.</mixed-citation></ref><ref id="B63"><mixed-citation xmlns:xlink="http://www.w3.org/1999/xlink" xlink:type="simple">
          <person-group><name name-style="western"><surname>Guérin</surname><given-names>J</given-names></name></person-group> (<year>1943</year>) <article-title>Clitrídeos do Brasil.</article-title> <source>Arquivos do Museu Paranaense (Curitiba, Brazil)</source> <volume>3</volume>: <fpage>3</fpage>–<lpage>94</lpage>.</mixed-citation></ref><ref id="B17"><mixed-citation xmlns:xlink="http://www.w3.org/1999/xlink" xlink:type="simple">
          <person-group><name name-style="western"><surname>Blackwelder</surname><given-names>RE</given-names></name></person-group> (<year>1946</year>) <article-title>(<tp:taxon-name><tp:taxon-name-part taxon-name-part-type="family">Chrysomelidae</tp:taxon-name-part></tp:taxon-name>) Checklist of the coleopterous insects of México, Central America, The West Indies, and South America.</article-title> <source>United States National Museum Bulletin</source> <volume>185</volume>(<issue>4</issue>): <fpage>627</fpage>–<lpage>764</lpage>.</mixed-citation></ref><ref id="B122"><mixed-citation xmlns:xlink="http://www.w3.org/1999/xlink" xlink:type="simple">
          <person-group><name name-style="western"><surname>Monrós</surname><given-names>F</given-names></name></person-group> (<year>1951a</year>) <article-title>Description of new Neotropical <tp:taxon-name><tp:taxon-name-part taxon-name-part-type="tribe">Megalostomini</tp:taxon-name-part></tp:taxon-name>.</article-title> <source>Annals and Magazine of Natural History</source> <volume>12</volume>(<issue>4</issue>): <fpage>1146</fpage>–<lpage>1158</lpage>. <ext-link xlink:type="simple" ext-link-type="doi" xlink:href="10.1080/00222935108654245">https://doi.org/10.1080/00222935108654245</ext-link></mixed-citation></ref><ref id="B125"><mixed-citation xmlns:xlink="http://www.w3.org/1999/xlink" xlink:type="simple">
          <person-group><name name-style="western"><surname>Monrós</surname><given-names>F</given-names></name></person-group> (<year>1953a</year>) <article-title>Revisión sistemática de las especies de <tp:taxon-name><tp:taxon-name-part taxon-name-part-type="subfamily">Clytrinae</tp:taxon-name-part></tp:taxon-name> de la Argentina, Paraguay, Uruguay y Chile (Col. <tp:taxon-name><tp:taxon-name-part taxon-name-part-type="family">Chrysomelidae</tp:taxon-name-part></tp:taxon-name>).</article-title> <source>Acta Zoológica Lilloana</source> <volume>14</volume>: <fpage>5</fpage>–<lpage>274</lpage>.</mixed-citation></ref><ref id="B112"><mixed-citation xmlns:xlink="http://www.w3.org/1999/xlink" xlink:type="simple">
          <person-group><name name-style="western"><surname>Moldenke</surname><given-names>AR</given-names></name></person-group> (<year>1970</year>) <source>A revision of <tp:taxon-name><tp:taxon-name-part taxon-name-part-type="subfamily">Clytrinae</tp:taxon-name-part></tp:taxon-name> of North America, North of the Isthmus of Panama (<tp:taxon-name><tp:taxon-name-part taxon-name-part-type="order">Coleoptera</tp:taxon-name-part></tp:taxon-name>: <tp:taxon-name><tp:taxon-name-part taxon-name-part-type="family">Chrysomelidae</tp:taxon-name-part></tp:taxon-name>)</source>. <publisher-name>Stanford University</publisher-name>, <size units="page">310 pp</size>.</mixed-citation></ref><ref id="B113"><mixed-citation xmlns:xlink="http://www.w3.org/1999/xlink" xlink:type="simple">
          <person-group><name name-style="western"><surname>Moldenke</surname><given-names>AR</given-names></name></person-group> (<year>1981</year>) <article-title>A Generic reclassification of the New World <tp:taxon-name><tp:taxon-name-part taxon-name-part-type="subfamily">Clytrinae</tp:taxon-name-part></tp:taxon-name> (<tp:taxon-name><tp:taxon-name-part taxon-name-part-type="order">Coleoptera</tp:taxon-name-part></tp:taxon-name>: <tp:taxon-name><tp:taxon-name-part taxon-name-part-type="family">Chrysomelidae</tp:taxon-name-part></tp:taxon-name>). Entomologische Arbeiten aus dem Museum G.</article-title> <source>Frey</source> <volume>29</volume>: <fpage>75</fpage>–<lpage>116</lpage>.</mixed-citation></ref><ref id="B7"><mixed-citation xmlns:xlink="http://www.w3.org/1999/xlink" xlink:type="simple">
          <person-group><name name-style="western"><surname>Agrain</surname><given-names>FA</given-names></name><name name-style="western"><surname>Roig–Juñent</surname><given-names>S</given-names></name></person-group> (<year>2011</year>) <article-title>Systematics and cladistics of <italic><tp:taxon-name><tp:taxon-name-part taxon-name-part-type="genus">Megalostomis</tp:taxon-name-part></tp:taxon-name></italic> Chevrolat, and the biogeography of <tp:taxon-name><tp:taxon-name-part taxon-name-part-type="tribe">Clytrini</tp:taxon-name-part></tp:taxon-name> (<tp:taxon-name><tp:taxon-name-part taxon-name-part-type="order">Coleoptera</tp:taxon-name-part></tp:taxon-name>: <tp:taxon-name><tp:taxon-name-part taxon-name-part-type="subfamily">Cryptocephalinae</tp:taxon-name-part></tp:taxon-name>).</article-title> <source>Systematic Entomology</source> <volume>36</volume>(<issue>4</issue>): <fpage>672</fpage>–<lpage>704</lpage>. <ext-link xlink:type="simple" ext-link-type="doi" xlink:href="10.1111/j.1365-3113.2011.00584.x">https://doi.org/10.1111/j.1365-3113.2011.00584.x</ext-link></mixed-citation></ref></ref-list></tp:taxon-treatment>
