# Supplementary material for: A comprehensive guide to the Argentinian case-bearer beetle fauna (Coleoptera, Chrysomelidae, Camptosomata)
Source: Zookeys. 2017 May 26;(677):11–88. doi: 10.3897/zookeys.677.10778 (PMC5537999; doi:10.3897/zookeys.677.10778)
Supplement: XML Treatment for Euryscopa (Coleomonrosa) [file zookeys.677.10778-treatment24.xml]

<!DOCTYPE tp:taxon-treatment
  PUBLIC "-//TaxonX//DTD Taxonomic Treatment Publishing DTD v0 20100105//EN" "tax-treatment-NSO.dtd">
<tp:taxon-treatment xmlns:tp="http://www.plazi.org/taxpub"><tp:treatment-meta><kwd-group><label>Taxon classification</label><kwd><named-content xmlns:xlink="http://www.w3.org/1999/xlink" content-type="kingdom">Animalia</named-content></kwd><kwd><named-content xmlns:xlink="http://www.w3.org/1999/xlink" content-type="order">Coleoptera</named-content></kwd><kwd><named-content xmlns:xlink="http://www.w3.org/1999/xlink" content-type="family">Chrysomelidae</named-content></kwd></kwd-group><mixed-citation publication-type="journal"><person-group><name><surname>Agrain</surname><given-names>Federico A.</given-names></name><name><surname>Chamorro</surname><given-names>Maria Lourdes</given-names></name><name><surname>Cabrera</surname><given-names>Nora</given-names></name><name><surname>Sassi</surname><given-names>Davide</given-names></name><name><surname>Roig-Juñent</surname><given-names>Sergio</given-names></name></person-group><article-title>A comprehensive guide to the Argentinian case-bearer beetle fauna (<tp:taxon-name><tp:taxon-name-part taxon-name-part-type="order">Coleoptera</tp:taxon-name-part></tp:taxon-name>, <tp:taxon-name><tp:taxon-name-part taxon-name-part-type="family">Chrysomelidae</tp:taxon-name-part></tp:taxon-name>, Camptosomata)</article-title><source>Zookeys</source><day>26</day><month>5</month><year>2017</year><volume>2017</volume><issue>677</issue><fpage>11</fpage><lpage>88</lpage><pub-id pub-id-type="doi">10.3897/zookeys.677.10778</pub-id></mixed-citation></tp:treatment-meta><tp:nomenclature><tp:taxon-name>
                  <tp:taxon-name-part taxon-name-part-type="genus" reg="Euryscopa">Euryscopa</tp:taxon-name-part> (<tp:taxon-name-part taxon-name-part-type="subgenus" reg="Coleomonrosa">Coleomonrosa</tp:taxon-name-part>)</tp:taxon-name><tp:taxon-authority>Moldenke, 1981</tp:taxon-authority><xref ref-type="fig" rid="F18">Fig. 18</xref></tp:nomenclature><tp:treatment-sec sec-type="type species" id="SECID0EULDK"><title>Type species.</title><p>
                  <italic><tp:taxon-name><tp:taxon-name-part taxon-name-part-type="genus" reg="Euryscopa">Euryscopa</tp:taxon-name-part> <tp:taxon-name-part taxon-name-part-type="species" reg="semicincta">semicincta</tp:taxon-name-part></tp:taxon-name></italic> Lacordaire, 1848, designated by <xref ref-type="bibr" rid="B113">Moldenke 1981</xref>: 94.</p><fig id="F18" position="float" orientation="portrait"><label>Figure 18.</label><caption><p>
                      <tp:taxon-name><tp:taxon-name-part taxon-name-part-type="genus" reg="Euryscopa">Euryscopa</tp:taxon-name-part> (<tp:taxon-name-part taxon-name-part-type="subgenus" reg="Coleomonrosa">Coleomonrosa</tp:taxon-name-part>) <tp:taxon-name-part taxon-name-part-type="species" reg="haematoptera">haematoptera</tp:taxon-name-part></tp:taxon-name> Lacordaire <sup>(1)</sup>, left: habitus (dorsal view), right: habitus (lateral view).</p></caption><graphic xmlns:xlink="http://www.w3.org/1999/xlink" xlink:href="zookeys-677-011-g018.jpg" position="float" orientation="portrait" xlink:type="simple" id="oo_137735.jpg"/></fig></tp:treatment-sec><tp:treatment-sec sec-type="diagnosis" id="SECID0EGNDK"><title>Diagnosis.</title><p>Size greater than 7mm; robust, widest at humeral angle; scutellum foveate; aedeagus occupying entire abdominal length, distinctly straight; body not metallic, eyes weakly emarginate; antennomere IV smaller than V; elytral punctation seriate or sub-seriate, without pubescence; pygidium with transverse subapical carina.</p></tp:treatment-sec><tp:treatment-sec sec-type="distribution" id="SECID0ELNDK"><title>Distribution.</title><p>Argentina, Brazil, Colombia, Costa Rica, French Guiana, Mexico, Peru, Suriname, and Venezuela.</p></tp:treatment-sec><tp:treatment-sec sec-type="Argentinian species checklist" id="SECID0E1NDK"><title>Argentinian species checklist.</title><p>1. <tp:taxon-name><tp:taxon-name-part taxon-name-part-type="genus" reg="Euryscopa">Euryscopa</tp:taxon-name-part> (<tp:taxon-name-part taxon-name-part-type="subgenus" reg="Coleomonrosa">Coleomonrosa</tp:taxon-name-part>) <tp:taxon-name-part taxon-name-part-type="species" reg="haematoptera">haematoptera</tp:taxon-name-part></tp:taxon-name> Lacordaire, 1848 (<abbrev xmlns:xlink="http://www.w3.org/1999/xlink" xlink:title="Misiones" id="ABBRID0EOODK" xlink:type="simple">MNS</abbrev>).</p><p>
                  <italic><tp:taxon-name><tp:taxon-name-part taxon-name-part-type="genus" reg="Euryscopa">Euryscopa</tp:taxon-name-part> <tp:taxon-name-part taxon-name-part-type="species" reg="haematoptera">haematoptera</tp:taxon-name-part></tp:taxon-name></italic> Lacordaire, 1848.</p><p>
                  <tp:taxon-name><tp:taxon-name-part taxon-name-part-type="genus" reg="Euryscopa">Euryscopa</tp:taxon-name-part> (<tp:taxon-name-part taxon-name-part-type="subgenus" reg="Coleomonrosa">Coleomonrosa</tp:taxon-name-part>) <tp:taxon-name-part taxon-name-part-type="species" reg="haematoptera">haematoptera</tp:taxon-name-part></tp:taxon-name>: Moldenke, 1981.</p><p>2. <tp:taxon-name><tp:taxon-name-part taxon-name-part-type="genus" reg="Euryscopa">Euryscopa</tp:taxon-name-part> (<tp:taxon-name-part taxon-name-part-type="subgenus" reg="Coleomonrosa">Coleomonrosa</tp:taxon-name-part>) <tp:taxon-name-part taxon-name-part-type="species" reg="scapularis">scapularis</tp:taxon-name-part></tp:taxon-name> <xref ref-type="bibr" rid="B100">Lacordaire 1848</xref> (<abbrev xmlns:xlink="http://www.w3.org/1999/xlink" xlink:title="Córdoba" id="ABBRID0EDQDK" xlink:type="simple">COR</abbrev>, <abbrev xmlns:xlink="http://www.w3.org/1999/xlink" xlink:title="Misiones" id="ABBRID0EHQDK" xlink:type="simple">MNS</abbrev>). Host plant: <tp:taxon-name><tp:taxon-name-part taxon-name-part-type="family">Asteraceae</tp:taxon-name-part></tp:taxon-name>:</p><p>
                  <italic><tp:taxon-name><tp:taxon-name-part taxon-name-part-type="genus" reg="Baccharis">Baccharis</tp:taxon-name-part></tp:taxon-name></italic> sp. (<xref ref-type="bibr" rid="B116">Monrós 1947</xref>).</p><p>
                  <italic><tp:taxon-name><tp:taxon-name-part taxon-name-part-type="genus" reg="Euryscopa">Euryscopa</tp:taxon-name-part> <tp:taxon-name-part taxon-name-part-type="species" reg="scapularis">scapularis</tp:taxon-name-part></tp:taxon-name></italic> (<xref ref-type="bibr" rid="B113">Moldenke 1981</xref>) Lacordaire, 1848.</p><p>
                  <tp:taxon-name><tp:taxon-name-part taxon-name-part-type="genus" reg="Euryscopa">Euryscopa</tp:taxon-name-part> (<tp:taxon-name-part taxon-name-part-type="subgenus" reg="Coleomonrosa">Coleomonrosa</tp:taxon-name-part>) <tp:taxon-name-part taxon-name-part-type="species" reg="scapularis">scapularis</tp:taxon-name-part></tp:taxon-name>: Moldenke, 1981.</p></tp:treatment-sec><ref-list><ref id="B113"><mixed-citation xmlns:xlink="http://www.w3.org/1999/xlink" xlink:type="simple">
          <person-group><name name-style="western"><surname>Moldenke</surname><given-names>AR</given-names></name></person-group> (<year>1981</year>) <article-title>A Generic reclassification of the New World <tp:taxon-name><tp:taxon-name-part taxon-name-part-type="subfamily">Clytrinae</tp:taxon-name-part></tp:taxon-name> (<tp:taxon-name><tp:taxon-name-part taxon-name-part-type="order">Coleoptera</tp:taxon-name-part></tp:taxon-name>: <tp:taxon-name><tp:taxon-name-part taxon-name-part-type="family">Chrysomelidae</tp:taxon-name-part></tp:taxon-name>). Entomologische Arbeiten aus dem Museum G.</article-title> <source>Frey</source> <volume>29</volume>: <fpage>75</fpage>–<lpage>116</lpage>.</mixed-citation></ref><ref id="B100"><mixed-citation xmlns:xlink="http://www.w3.org/1999/xlink" xlink:type="simple">
          <person-group><name name-style="western"><surname>Lacordaire</surname><given-names>MTh</given-names></name></person-group> (<year>1848</year>) <article-title>Monographie des Coléopterès subpentamères de la famille des phytophages, Vol 2. Memoires de la Societe royale belge d’Entomologie.</article-title> <source>Liège</source> <volume>5</volume>: <fpage>1</fpage>–<lpage>890</lpage>.</mixed-citation></ref><ref id="B116"><mixed-citation xmlns:xlink="http://www.w3.org/1999/xlink" xlink:type="simple">
          <person-group><name name-style="western"><surname>Monrós</surname><given-names>F</given-names></name></person-group> (<year>1947</year>) <article-title>Descripciones y comentarios relativos a <tp:taxon-name><tp:taxon-name-part taxon-name-part-type="superfamily">Chrysomeloidea</tp:taxon-name-part></tp:taxon-name>.</article-title> <source>Acta Zoológica Lilloana</source> <volume>4</volume>: <fpage>155</fpage>–<lpage>174</lpage>.</mixed-citation></ref></ref-list></tp:taxon-treatment>
