# Supplementary material for: A comprehensive guide to the Argentinian case-bearer beetle fauna (Coleoptera, Chrysomelidae, Camptosomata)
Source: Zookeys. 2017 May 26;(677):11–88. doi: 10.3897/zookeys.677.10778 (PMC5537999; doi:10.3897/zookeys.677.10778)
Supplement: XML Treatment for Megalostomis [file zookeys.677.10778-treatment25.xml]

<!DOCTYPE tp:taxon-treatment
  PUBLIC "-//TaxonX//DTD Taxonomic Treatment Publishing DTD v0 20100105//EN" "tax-treatment-NSO.dtd">
<tp:taxon-treatment xmlns:tp="http://www.plazi.org/taxpub"><tp:treatment-meta><kwd-group><label>Taxon classification</label><kwd><named-content xmlns:xlink="http://www.w3.org/1999/xlink" content-type="kingdom">Animalia</named-content></kwd><kwd><named-content xmlns:xlink="http://www.w3.org/1999/xlink" content-type="order">Coleoptera</named-content></kwd><kwd><named-content xmlns:xlink="http://www.w3.org/1999/xlink" content-type="family">Chrysomelidae</named-content></kwd></kwd-group><mixed-citation publication-type="journal"><person-group><name><surname>Agrain</surname><given-names>Federico A.</given-names></name><name><surname>Chamorro</surname><given-names>Maria Lourdes</given-names></name><name><surname>Cabrera</surname><given-names>Nora</given-names></name><name><surname>Sassi</surname><given-names>Davide</given-names></name><name><surname>Roig-Juñent</surname><given-names>Sergio</given-names></name></person-group><article-title>A comprehensive guide to the Argentinian case-bearer beetle fauna (<tp:taxon-name><tp:taxon-name-part taxon-name-part-type="order">Coleoptera</tp:taxon-name-part></tp:taxon-name>, <tp:taxon-name><tp:taxon-name-part taxon-name-part-type="family">Chrysomelidae</tp:taxon-name-part></tp:taxon-name>, Camptosomata)</article-title><source>Zookeys</source><day>26</day><month>5</month><year>2017</year><volume>2017</volume><issue>677</issue><fpage>11</fpage><lpage>88</lpage><pub-id pub-id-type="doi">10.3897/zookeys.677.10778</pub-id></mixed-citation></tp:treatment-meta><tp:nomenclature><tp:taxon-name>
                  <tp:taxon-name-part taxon-name-part-type="genus" reg="Megalostomis">Megalostomis</tp:taxon-name-part>
                </tp:taxon-name><tp:taxon-authority>Chevrolat, 1836</tp:taxon-authority><xref ref-type="fig" rid="F19">Fig. 19</xref><!--PageBreak--><tp:nomenclature-citation-list><tp:nomenclature-citation><tp:taxon-name>
                      <tp:taxon-name-part taxon-name-part-type="genus" reg="Megalostomis">Megalostomis</tp:taxon-name-part>
                    </tp:taxon-name><comment><xref ref-type="bibr" rid="B41">Chevrolat 1836</xref>: 416; <xref ref-type="bibr" rid="B100">Lacordaire 1848</xref>: 519; <xref ref-type="bibr" rid="B18">Blanchard 1851</xref>: 534; <xref ref-type="bibr" rid="B40">Chapuis 1874</xref>: 135; Gemminger and Harold 1874: 3294; <xref ref-type="bibr" rid="B77">Jacoby 1876</xref>: 809, <xref ref-type="bibr" rid="B78">1880</xref>: 29; <xref ref-type="bibr" rid="B74">Horn 1892</xref>: 10; Jacoby and Clavareau 1906: 58; <xref ref-type="bibr" rid="B44">Clavareau 1913</xref>: 74; <xref ref-type="bibr" rid="B23">Bruch 1914</xref>: 348; <xref ref-type="bibr" rid="B63">Guérin 1943</xref>: 9; <xref ref-type="bibr" rid="B125">Monrós 1953a</xref>: 61, <xref ref-type="bibr" rid="B126">1953b</xref>: 46; <xref ref-type="bibr" rid="B112">Moldenke 1970</xref>: 14, <xref ref-type="bibr" rid="B113">1981</xref>: 99.</comment></tp:nomenclature-citation><tp:nomenclature-citation><tp:taxon-name>
                      <tp:taxon-name-part taxon-name-part-type="genus" reg="Megalostomis">Megalostomis</tp:taxon-name-part> (<tp:taxon-name-part taxon-name-part-type="subgenus" reg="Megalostomis">Megalostomis</tp:taxon-name-part>)</tp:taxon-name><comment><xref ref-type="bibr" rid="B41">Chevrolat 1836</xref>: 416; <xref ref-type="bibr" rid="B100">Lacordaire 1848</xref>: 534; <xref ref-type="bibr" rid="B40">Chapuis 1874</xref>: 137; Jacoby and Clavareau 1906: 59; <xref ref-type="bibr" rid="B63">Guérin 1943</xref>: 15; <xref ref-type="bibr" rid="B125">Monrós 1953a</xref>: 71; <xref ref-type="bibr" rid="B112">Moldenke 1970</xref>: 19, <xref ref-type="bibr" rid="B113">1981</xref>: 100.</comment></tp:nomenclature-citation><tp:nomenclature-citation><tp:taxon-name><tp:taxon-name-part taxon-name-part-type="equal">=</tp:taxon-name-part><tp:taxon-name-part taxon-name-part-type="genus" reg="Megalostomis">Megalostomis</tp:taxon-name-part> (<tp:taxon-name-part taxon-name-part-type="subgenus" reg="Minturnia">Minturnia</tp:taxon-name-part>)</tp:taxon-name><comment><xref ref-type="bibr" rid="B100">Lacordaire 1848</xref>: 520; <xref ref-type="bibr" rid="B40">Chapuis 1874</xref>: 136; Jacoby and Clavareau 1906: 60; <xref ref-type="bibr" rid="B63">Guérin 1943</xref>: 11; <xref ref-type="bibr" rid="B125">Monrós 1953a</xref>: 62; <xref ref-type="bibr" rid="B112">Moldenke 1970</xref>: 19, <xref ref-type="bibr" rid="B113">1981</xref>: 100; <xref ref-type="bibr" rid="B7">Agrain and Roig-Juñent 2011</xref>: 672, 695 (SYN). </comment></tp:nomenclature-citation><tp:nomenclature-citation><tp:taxon-name><tp:taxon-name-part taxon-name-part-type="equal">=</tp:taxon-name-part><tp:taxon-name-part taxon-name-part-type="genus" reg="Megalostomis">Megalostomis</tp:taxon-name-part> (<tp:taxon-name-part taxon-name-part-type="subgenus" reg="Heterostomis">Heterostomis</tp:taxon-name-part>)</tp:taxon-name><comment><xref ref-type="bibr" rid="B100">Lacordaire 1848</xref>: 554; <xref ref-type="bibr" rid="B40">Chapuis 1874</xref>: 138; Jacoby and Clavareau 1906: 60; <xref ref-type="bibr" rid="B63">Guérin 1943</xref>: 27; <xref ref-type="bibr" rid="B125">Monrós 1953a</xref>: 78; <xref ref-type="bibr" rid="B7">Agrain and Roig-Juñent 2011</xref>: 672, 695 (SYN). </comment></tp:nomenclature-citation><tp:nomenclature-citation><tp:taxon-name><tp:taxon-name-part taxon-name-part-type="equal">=</tp:taxon-name-part><tp:taxon-name-part taxon-name-part-type="genus" reg="Megalostomis">Megalostomis</tp:taxon-name-part> (<tp:taxon-name-part taxon-name-part-type="subgenus" reg="Scaphigenia">Scaphigenia</tp:taxon-name-part>)</tp:taxon-name><comment><xref ref-type="bibr" rid="B100">Lacordaire 1848</xref>: 547; <xref ref-type="bibr" rid="B40">Chapuis 1874</xref>: 137; Jacoby and Clavareau 1906: 60; <xref ref-type="bibr" rid="B44">Clavareau 1913</xref>: 75; <xref ref-type="bibr" rid="B2">Achard 1926</xref>: 148; <xref ref-type="bibr" rid="B63">Guérin 1943</xref>: 24; <xref ref-type="bibr" rid="B125">Monrós 1953a</xref>: 88; <xref ref-type="bibr" rid="B158">Seeno and Wilcox 1982</xref>: 33; <xref ref-type="bibr" rid="B8">Agrain et al. 2007</xref>: 340; <xref ref-type="bibr" rid="B7">Agrain and Roig-Juñent 2011</xref>: 672, 695 (SYN). </comment></tp:nomenclature-citation><tp:nomenclature-citation><tp:taxon-name><tp:taxon-name-part taxon-name-part-type="equal">=</tp:taxon-name-part><tp:taxon-name-part taxon-name-part-type="genus" reg="Megalostomis">Megalostomis</tp:taxon-name-part></tp:taxon-name><comment> (<tp:taxon-name><tp:taxon-name-part taxon-name-part-type="genus">Pygidiocarina</tp:taxon-name-part></tp:taxon-name>)<xref ref-type="bibr" rid="B112">Moldenke 1970</xref>: 26, <xref ref-type="bibr" rid="B113">1981</xref>: 83; <xref ref-type="bibr" rid="B7">Agrain and Roig-Juñent 2011</xref>: 672, 695 (SYN). </comment></tp:nomenclature-citation><tp:nomenclature-citation><tp:taxon-name><tp:taxon-name-part taxon-name-part-type="equal">=</tp:taxon-name-part><tp:taxon-name-part taxon-name-part-type="genus" reg="Megalostomis">Megalostomis</tp:taxon-name-part> (<tp:taxon-name-part taxon-name-part-type="subgenus" reg="Coleobyersa">Coleobyersa</tp:taxon-name-part>)</tp:taxon-name><comment><xref ref-type="bibr" rid="B113">Moldenke 1981</xref>: 101; <xref ref-type="bibr" rid="B7">Agrain and Roig-Juñent 2011</xref>: 672, 695 (SYN). </comment></tp:nomenclature-citation><tp:nomenclature-citation><tp:taxon-name><tp:taxon-name-part taxon-name-part-type="equal">=</tp:taxon-name-part><tp:taxon-name-part taxon-name-part-type="genus" reg="Megalostomis">Megalostomis</tp:taxon-name-part> (<tp:taxon-name-part taxon-name-part-type="subgenus" reg="Snellingia">Snellingia</tp:taxon-name-part>)</tp:taxon-name><comment><xref ref-type="bibr" rid="B113">Moldenke 1981</xref>: 101; <xref ref-type="bibr" rid="B7">Agrain and Roig-Juñent 2011</xref>: 672, 695 (SYN). </comment></tp:nomenclature-citation></tp:nomenclature-citation-list></tp:nomenclature><tp:treatment-sec sec-type="type species" id="SECID0EE5DK"><title>Type species.</title><p>
                  <italic><tp:taxon-name><tp:taxon-name-part taxon-name-part-type="genus" reg="Clythra">Clythra</tp:taxon-name-part> <tp:taxon-name-part taxon-name-part-type="species" reg="boopis">boopis</tp:taxon-name-part></tp:taxon-name></italic> (Germar, 1824) [= <italic><tp:taxon-name><tp:taxon-name-part taxon-name-part-type="genus" reg="Megalostomis">Megalostomis</tp:taxon-name-part> <tp:taxon-name-part taxon-name-part-type="species" reg="grossa">grossa</tp:taxon-name-part></tp:taxon-name></italic> (<xref ref-type="bibr" rid="B56">Forsberg 1821</xref>)], subsequent designation by <xref ref-type="bibr" rid="B126">Monrós 1953b</xref>: 46.</p><fig id="F19" position="float" orientation="portrait"><label>Figure 19.</label><caption><p>
                      <italic><tp:taxon-name><tp:taxon-name-part taxon-name-part-type="genus" reg="Megalostomis">Megalostomis</tp:taxon-name-part> <tp:taxon-name-part taxon-name-part-type="species" reg="grossa">grossa</tp:taxon-name-part></tp:taxon-name></italic> (Forsberg) <sup>(1)</sup>, left: habitus (dorsal view), right: habitus (lateral view).</p></caption><graphic xmlns:xlink="http://www.w3.org/1999/xlink" xlink:href="zookeys-677-011-g019.jpg" position="float" orientation="portrait" xlink:type="simple" id="oo_137736.jpg"/></fig></tp:treatment-sec><tp:treatment-sec sec-type="diagnosis" id="SECID0ECAEK"><title>Diagnosis.</title><p>Among the species of <italic><tp:taxon-name><tp:taxon-name-part taxon-name-part-type="genus" reg="Megalostomis">Megalostomis</tp:taxon-name-part></tp:taxon-name></italic>, several morphological differences exist and the head and thorax are highly variable, therefore, the most useful <!--PageBreak-->morphological characters are: presence of a carina in the inter-ocular area, development of anterior teeth on the mandibles, clypeus sculpture, and the degree of retraction of the head inside the prothorax. The thorax may have strong constrictions, which are often present in those species showing great development of the head and mouthparts. The elytra are also variable; the most distinctive characters are the coloration pattern and the ordering of the elytral punctation. Although also variable, the abdomen and legs are not especially useful for the recognition of species groups. The pygidium may possess distinct sculpture patterns, which are useful to diagnose among species.</p></tp:treatment-sec><tp:treatment-sec sec-type="distribution" id="SECID0EHCEK"><title>Distribution.</title><p>
                  <italic><tp:taxon-name><tp:taxon-name-part taxon-name-part-type="genus" reg="Megalostomis">Megalostomis</tp:taxon-name-part></tp:taxon-name></italic> distribution includes North, Central and South America, especially diverse in xeric temperate or subtropical zones.</p></tp:treatment-sec><tp:treatment-sec sec-type="remarks" id="SECID0E4CEK"><title>Remarks.</title><p>This genus was revised by <xref ref-type="bibr" rid="B3">Agrain (2013)</xref>. <italic><tp:taxon-name><tp:taxon-name-part taxon-name-part-type="genus" reg="Megalostomis">Megalostomis</tp:taxon-name-part></tp:taxon-name></italic> now includes 43 species (<xref ref-type="bibr" rid="B4">Agrain 2014</xref>), 13 of them present in Argentina. According to <xref ref-type="bibr" rid="B7">Agrain and Roig-Juñent (2011)</xref> this genus is supported by two synapomorphies: eyes strongly emarginated and dorsal plate of aedeagus with straight margin. The morphology in the genus is highly variable, especially for sexual dimorphic features such as: a greater development of mandibles, the presence of constrictions on the pronotal disc, development of double infraocular projection and lengthening of forelegs (<xref ref-type="bibr" rid="B3">Agrain 2013</xref>).</p></tp:treatment-sec><tp:treatment-sec sec-type="Argentinian species checklist" id="SECID0EMEEK"><title>Argentinian species checklist.</title><p>1. <italic><tp:taxon-name><tp:taxon-name-part taxon-name-part-type="genus" reg="Megalostomis">Megalostomis</tp:taxon-name-part> <tp:taxon-name-part taxon-name-part-type="species" reg="analis">analis</tp:taxon-name-part></tp:taxon-name></italic> (Forsberg, 1821) (<abbrev xmlns:xlink="http://www.w3.org/1999/xlink" xlink:title="Córdoba" id="ABBRID0E4EEK" xlink:type="simple">COR</abbrev>, <abbrev xmlns:xlink="http://www.w3.org/1999/xlink" xlink:title="Corrientes" id="ABBRID0EBFEK" xlink:type="simple">CTS</abbrev>, <abbrev xmlns:xlink="http://www.w3.org/1999/xlink" xlink:title="Formosa" id="ABBRID0EFFEK" xlink:type="simple">FOR</abbrev>, <abbrev xmlns:xlink="http://www.w3.org/1999/xlink" xlink:title="Misiones" id="ABBRID0EJFEK" xlink:type="simple">MNS</abbrev>, <abbrev xmlns:xlink="http://www.w3.org/1999/xlink" xlink:title="Santiago del Estero" id="ABBRID0ENFEK" xlink:type="simple">SEO</abbrev>).</p><p>= <italic><tp:taxon-name><tp:taxon-name-part taxon-name-part-type="genus" reg="Clythra">Clythra</tp:taxon-name-part> <tp:taxon-name-part taxon-name-part-type="species" reg="analis">analis</tp:taxon-name-part></tp:taxon-name></italic> Forsberg, 1821.</p><p>= <italic><tp:taxon-name><tp:taxon-name-part taxon-name-part-type="genus" reg="Clythra">Clythra</tp:taxon-name-part> <tp:taxon-name-part taxon-name-part-type="species" reg="bicincta">bicincta</tp:taxon-name-part></tp:taxon-name></italic> Germar, 1824.</p><p>= <italic><tp:taxon-name><tp:taxon-name-part taxon-name-part-type="genus" reg="Megalostomis">Megalostomis</tp:taxon-name-part> <tp:taxon-name-part taxon-name-part-type="species" reg="bicincta">bicincta</tp:taxon-name-part></tp:taxon-name></italic> <xref ref-type="bibr" rid="B59">Germar 1824</xref>.</p><p>
                  <tp:taxon-name><tp:taxon-name-part taxon-name-part-type="genus" reg="Megalostomis">Megalostomis</tp:taxon-name-part> (<tp:taxon-name-part taxon-name-part-type="subgenus" reg="Heterostomis">Heterostomis</tp:taxon-name-part>) <tp:taxon-name-part taxon-name-part-type="species" reg="analis">analis</tp:taxon-name-part></tp:taxon-name>: Lacordaire, 1848.</p><p>= <tp:taxon-name><tp:taxon-name-part taxon-name-part-type="genus" reg="Megalostomis">Megalostomis</tp:taxon-name-part> (<tp:taxon-name-part taxon-name-part-type="subgenus" reg="Heterostomis">Heterostomis</tp:taxon-name-part>) <tp:taxon-name-part taxon-name-part-type="species" reg="analis">analis</tp:taxon-name-part> <tp:taxon-name-part taxon-name-part-type="infraspecific-rank">var</tp:taxon-name-part> <tp:taxon-name-part taxon-name-part-type="variety" reg="seminigra">seminigra</tp:taxon-name-part></tp:taxon-name> Achard, 1926.</p><p>= <tp:taxon-name><tp:taxon-name-part taxon-name-part-type="genus" reg="Megalostomis">Megalostomis</tp:taxon-name-part> (<tp:taxon-name-part taxon-name-part-type="subgenus" reg="Heterostomis">Heterostomis</tp:taxon-name-part>) <tp:taxon-name-part taxon-name-part-type="species" reg="analis">analis</tp:taxon-name-part> <tp:taxon-name-part taxon-name-part-type="infraspecific-rank">var</tp:taxon-name-part> <tp:taxon-name-part taxon-name-part-type="variety" reg="lateralis">lateralis</tp:taxon-name-part></tp:taxon-name> Achard, 1926.</p><p>2. <italic><tp:taxon-name><tp:taxon-name-part taxon-name-part-type="genus" reg="Megalostomis">Megalostomis</tp:taxon-name-part> <tp:taxon-name-part taxon-name-part-type="species" reg="consimilis">consimilis</tp:taxon-name-part></tp:taxon-name></italic> Achard, 1926 (<abbrev xmlns:xlink="http://www.w3.org/1999/xlink" xlink:title="Catamarca" id="ABBRID0EHJEK" xlink:type="simple">CAT</abbrev>, <abbrev xmlns:xlink="http://www.w3.org/1999/xlink" xlink:title="Chaco" id="ABBRID0ELJEK" xlink:type="simple">CHA</abbrev>, <abbrev xmlns:xlink="http://www.w3.org/1999/xlink" xlink:title="Córdoba" id="ABBRID0EPJEK" xlink:type="simple">COR</abbrev>, <abbrev xmlns:xlink="http://www.w3.org/1999/xlink" xlink:title="Corrientes" id="ABBRID0ETJEK" xlink:type="simple">CTS</abbrev>, <abbrev xmlns:xlink="http://www.w3.org/1999/xlink" xlink:title="Formosa" id="ABBRID0EXJEK" xlink:type="simple">FOR</abbrev>, <abbrev xmlns:xlink="http://www.w3.org/1999/xlink" xlink:title="Jujuy" id="ABBRID0E2JEK" xlink:type="simple">JUY</abbrev>, <abbrev xmlns:xlink="http://www.w3.org/1999/xlink" xlink:title="La Rioja" id="ABBRID0E6JEK" xlink:type="simple">LRA</abbrev>, <abbrev xmlns:xlink="http://www.w3.org/1999/xlink" xlink:title="Mendoza" id="ABBRID0EDKEK" xlink:type="simple">MZA</abbrev>, <abbrev xmlns:xlink="http://www.w3.org/1999/xlink" xlink:title="Salta" id="ABBRID0EHKEK" xlink:type="simple">SAL</abbrev>, <abbrev xmlns:xlink="http://www.w3.org/1999/xlink" xlink:title="Santiago del Estero" id="ABBRID0ELKEK" xlink:type="simple">SEO</abbrev>, <abbrev xmlns:xlink="http://www.w3.org/1999/xlink" xlink:title="San Luis" id="ABBRID0EPKEK" xlink:type="simple">SLS</abbrev>, <abbrev xmlns:xlink="http://www.w3.org/1999/xlink" xlink:title="Tucumán" id="ABBRID0ETKEK" xlink:type="simple">TUC</abbrev>). Host plants: <tp:taxon-name><tp:taxon-name-part taxon-name-part-type="family">Fabaceae</tp:taxon-name-part></tp:taxon-name>: <italic><tp:taxon-name><tp:taxon-name-part taxon-name-part-type="genus" reg="Prosopis">Prosopis</tp:taxon-name-part> <tp:taxon-name-part taxon-name-part-type="species" reg="algarrobilla">algarrobilla</tp:taxon-name-part></tp:taxon-name></italic> (<xref ref-type="bibr" rid="B147">Roig-Juñent 2004</xref>), <italic><tp:taxon-name><tp:taxon-name-part taxon-name-part-type="genus" reg="Prosopis">Prosopis</tp:taxon-name-part> <tp:taxon-name-part taxon-name-part-type="species" reg="affinis">affinis</tp:taxon-name-part></tp:taxon-name></italic> (<xref ref-type="bibr" rid="B147">Roig-Juñent 2004</xref>), <italic><tp:taxon-name><tp:taxon-name-part taxon-name-part-type="genus" reg="Prosopis">Prosopis</tp:taxon-name-part></tp:taxon-name></italic> sp. (<xref ref-type="bibr" rid="B169">Viana and Williner 1974</xref>).</p><p>
                  <tp:taxon-name><tp:taxon-name-part taxon-name-part-type="genus" reg="Megalostomis">Megalostomis</tp:taxon-name-part> (<tp:taxon-name-part taxon-name-part-type="subgenus" reg="Scaphigenia">Scaphigenia</tp:taxon-name-part>) <tp:taxon-name-part taxon-name-part-type="species" reg="consimilis">consimilis</tp:taxon-name-part></tp:taxon-name>: <xref ref-type="bibr" rid="B8">Agrain et al., 2007</xref>.</p><p>= <tp:taxon-name><tp:taxon-name-part taxon-name-part-type="genus" reg="Megalostomis">Megalostomis</tp:taxon-name-part> (<tp:taxon-name-part taxon-name-part-type="subgenus" reg="Scaphigenia">Scaphigenia</tp:taxon-name-part>) <tp:taxon-name-part taxon-name-part-type="species" reg="cornuta">cornuta</tp:taxon-name-part></tp:taxon-name> Monrós, 1945 (nec Lacordaire, 1848).</p><p>
                  <tp:taxon-name><tp:taxon-name-part taxon-name-part-type="genus" reg="Megalostomis">Megalostomis</tp:taxon-name-part> (<tp:taxon-name-part taxon-name-part-type="subgenus" reg="Scaphigenia">Scaphigenia</tp:taxon-name-part>) <tp:taxon-name-part taxon-name-part-type="species" reg="cornuta">cornuta</tp:taxon-name-part> <tp:taxon-name-part taxon-name-part-type="subspecies" reg="consimilis">consimilis</tp:taxon-name-part></tp:taxon-name>: <xref ref-type="bibr" rid="B127">Monrós 1956a</xref>.</p><p>3. <italic><tp:taxon-name><tp:taxon-name-part taxon-name-part-type="genus" reg="Megalostomis">Megalostomis</tp:taxon-name-part> <tp:taxon-name-part taxon-name-part-type="species" reg="cornuta">cornuta</tp:taxon-name-part></tp:taxon-name></italic> Lacordaire, 1848 (<abbrev xmlns:xlink="http://www.w3.org/1999/xlink" xlink:title="Córdoba" id="ABBRID0EOOEK" xlink:type="simple">COR</abbrev>, <abbrev xmlns:xlink="http://www.w3.org/1999/xlink" xlink:title="Salta" id="ABBRID0ESOEK" xlink:type="simple">SAL</abbrev>, <abbrev xmlns:xlink="http://www.w3.org/1999/xlink" xlink:title="Santiago del Estero" id="ABBRID0EWOEK" xlink:type="simple">SEO</abbrev>).</p><p>= <italic><tp:taxon-name><tp:taxon-name-part taxon-name-part-type="genus" reg="Megalostomis">Megalostomis</tp:taxon-name-part> <tp:taxon-name-part taxon-name-part-type="species" reg="cornuta">cornuta</tp:taxon-name-part></tp:taxon-name></italic> Dejean, 1836 (<italic>nomen nudum</italic>).</p><p>
                  <tp:taxon-name><tp:taxon-name-part taxon-name-part-type="genus" reg="Megalostomis">Megalostomis</tp:taxon-name-part> (<tp:taxon-name-part taxon-name-part-type="subgenus" reg="Scaphigenia">Scaphigenia</tp:taxon-name-part>) <tp:taxon-name-part taxon-name-part-type="species" reg="cornuta">cornuta</tp:taxon-name-part></tp:taxon-name> Lacordaire, 1848.</p><p>= <tp:taxon-name><tp:taxon-name-part taxon-name-part-type="genus" reg="Megalostomis">Megalostomis</tp:taxon-name-part> (<tp:taxon-name-part taxon-name-part-type="subgenus" reg="Scaphigenia">Scaphigenia</tp:taxon-name-part>) <tp:taxon-name-part taxon-name-part-type="species" reg="cornuta">cornuta</tp:taxon-name-part> <tp:taxon-name-part taxon-name-part-type="infraspecific-rank">var.</tp:taxon-name-part> <tp:taxon-name-part taxon-name-part-type="variety" reg="baeri">baeri</tp:taxon-name-part></tp:taxon-name> Achard, 1926.</p><p>= <tp:taxon-name><tp:taxon-name-part taxon-name-part-type="genus" reg="Megalostomis">Megalostomis</tp:taxon-name-part> (<tp:taxon-name-part taxon-name-part-type="subgenus" reg="Scaphigenia">Scaphigenia</tp:taxon-name-part>) <tp:taxon-name-part taxon-name-part-type="species" reg="cornuta">cornuta</tp:taxon-name-part> <tp:taxon-name-part taxon-name-part-type="infraspecific-rank">var.</tp:taxon-name-part> <tp:taxon-name-part taxon-name-part-type="variety" reg="obliterate">obliterate</tp:taxon-name-part></tp:taxon-name> <xref ref-type="bibr" rid="B2">Achard 1926</xref>.</p><p>= <tp:taxon-name><tp:taxon-name-part taxon-name-part-type="genus" reg="Megalostomis">Megalostomis</tp:taxon-name-part> (<tp:taxon-name-part taxon-name-part-type="subgenus" reg="Scaphigenia">Scaphigenia</tp:taxon-name-part>) <tp:taxon-name-part taxon-name-part-type="species" reg="cornuta">cornuta</tp:taxon-name-part> <tp:taxon-name-part taxon-name-part-type="infraspecific-rank">var.</tp:taxon-name-part> <tp:taxon-name-part taxon-name-part-type="variety" reg="divisa">divisa</tp:taxon-name-part></tp:taxon-name> Guérin, 1949.</p><p>4. <italic><tp:taxon-name><tp:taxon-name-part taxon-name-part-type="genus" reg="Megalostomis">Megalostomis</tp:taxon-name-part> <tp:taxon-name-part taxon-name-part-type="species" reg="gazella">gazella</tp:taxon-name-part></tp:taxon-name></italic> Lacordaire, 1848 (<abbrev xmlns:xlink="http://www.w3.org/1999/xlink" xlink:title="Catamarca" id="ABBRID0EPSEK" xlink:type="simple">CAT</abbrev>, <abbrev xmlns:xlink="http://www.w3.org/1999/xlink" xlink:title="Chaco" id="ABBRID0ETSEK" xlink:type="simple">CHA</abbrev>, <abbrev xmlns:xlink="http://www.w3.org/1999/xlink" xlink:title="Córdoba" id="ABBRID0EXSEK" xlink:type="simple">COR</abbrev>, <abbrev xmlns:xlink="http://www.w3.org/1999/xlink" xlink:title="Corrientes" id="ABBRID0E2SEK" xlink:type="simple">CTS</abbrev>, <abbrev xmlns:xlink="http://www.w3.org/1999/xlink" xlink:title="Entre Ríos" id="ABBRID0E6SEK" xlink:type="simple">ERS</abbrev>, <abbrev xmlns:xlink="http://www.w3.org/1999/xlink" xlink:title="Formosa" id="ABBRID0EDTEK" xlink:type="simple">FOR</abbrev>, <abbrev xmlns:xlink="http://www.w3.org/1999/xlink" xlink:title="Jujuy" id="ABBRID0EHTEK" xlink:type="simple">JUY</abbrev>, <abbrev xmlns:xlink="http://www.w3.org/1999/xlink" xlink:title="La Pampa" id="ABBRID0ELTEK" xlink:type="simple">LPA</abbrev>, <abbrev xmlns:xlink="http://www.w3.org/1999/xlink" xlink:title="La Rioja" id="ABBRID0EPTEK" xlink:type="simple">LRA</abbrev>, <abbrev xmlns:xlink="http://www.w3.org/1999/xlink" xlink:title="Misiones" id="ABBRID0ETTEK" xlink:type="simple">MNS</abbrev>, <abbrev xmlns:xlink="http://www.w3.org/1999/xlink" xlink:title="Mendoza" id="ABBRID0EXTEK" xlink:type="simple">MZA</abbrev>, <abbrev xmlns:xlink="http://www.w3.org/1999/xlink" xlink:title="Salta" id="ABBRID0E2TEK" xlink:type="simple">SAL</abbrev>, <abbrev xmlns:xlink="http://www.w3.org/1999/xlink" xlink:title="Santiago del Estero" id="ABBRID0E6TEK" xlink:type="simple">SEO</abbrev>, <abbrev xmlns:xlink="http://www.w3.org/1999/xlink" xlink:title="Santa Fe" id="ABBRID0EDUEK" xlink:type="simple">SFE</abbrev>, <abbrev xmlns:xlink="http://www.w3.org/1999/xlink" xlink:title="San Juan" id="ABBRID0EHUEK" xlink:type="simple">SJN</abbrev>, <abbrev xmlns:xlink="http://www.w3.org/1999/xlink" xlink:title="San Luis" id="ABBRID0ELUEK" xlink:type="simple">SLS</abbrev>, <abbrev xmlns:xlink="http://www.w3.org/1999/xlink" xlink:title="Tucumán" id="ABBRID0EPUEK" xlink:type="simple">TUC</abbrev>). Host plants: <tp:taxon-name><tp:taxon-name-part taxon-name-part-type="family">Fabaceae</tp:taxon-name-part></tp:taxon-name>: <italic><tp:taxon-name><tp:taxon-name-part taxon-name-part-type="genus" reg="Prosopis">Prosopis</tp:taxon-name-part></tp:taxon-name></italic> sp.; <italic><tp:taxon-name><tp:taxon-name-part taxon-name-part-type="genus" reg="Acacia">Acacia</tp:taxon-name-part></tp:taxon-name></italic> sp. (<xref ref-type="bibr" rid="B125">Monrós 1953a</xref>); <italic><tp:taxon-name><tp:taxon-name-part taxon-name-part-type="genus" reg="Prosopis">Prosopis</tp:taxon-name-part> <tp:taxon-name-part taxon-name-part-type="species" reg="caldenia">caldenia</tp:taxon-name-part></tp:taxon-name></italic> (Aravena <!--PageBreak-->1974), <italic><tp:taxon-name><tp:taxon-name-part taxon-name-part-type="genus" reg="Prosopis">Prosopis</tp:taxon-name-part> <tp:taxon-name-part taxon-name-part-type="species" reg="flexuosa">flexuosa</tp:taxon-name-part></tp:taxon-name></italic> (<xref ref-type="bibr" rid="B147">Roig-Juñent 2004</xref>). Ant hosts: Colonies of <italic><tp:taxon-name><tp:taxon-name-part taxon-name-part-type="genus" reg="Camponotus">Camponotus</tp:taxon-name-part></tp:taxon-name></italic> sp. (<xref ref-type="bibr" rid="B125">Monrós 1953a</xref>, as Dr. Oblobin pers. comm.)</p><p>
                  <tp:taxon-name><tp:taxon-name-part taxon-name-part-type="genus" reg="Megalostomis">Megalostomis</tp:taxon-name-part> (<tp:taxon-name-part taxon-name-part-type="subgenus" reg="Scaphigenia">Scaphigenia</tp:taxon-name-part>) <tp:taxon-name-part taxon-name-part-type="species" reg="gazella">gazella</tp:taxon-name-part></tp:taxon-name> Lacordaire, 1848.</p><p>= <tp:taxon-name><tp:taxon-name-part taxon-name-part-type="genus" reg="Megalostomis">Megalostomis</tp:taxon-name-part> (<tp:taxon-name-part taxon-name-part-type="subgenus" reg="Scaphigenia">Scaphigenia</tp:taxon-name-part>) <tp:taxon-name-part taxon-name-part-type="species" reg="gazella">gazella</tp:taxon-name-part> <tp:taxon-name-part taxon-name-part-type="infraspecific-rank">var.</tp:taxon-name-part> <tp:taxon-name-part taxon-name-part-type="variety" reg="clavapex">clavapex</tp:taxon-name-part></tp:taxon-name> Achard, 1926.</p><p>= <tp:taxon-name><tp:taxon-name-part taxon-name-part-type="genus" reg="Megalostomis">Megalostomis</tp:taxon-name-part> (<tp:taxon-name-part taxon-name-part-type="subgenus" reg="Scaphigenia">Scaphigenia</tp:taxon-name-part>) <tp:taxon-name-part taxon-name-part-type="species" reg="gazella">gazella</tp:taxon-name-part> <tp:taxon-name-part taxon-name-part-type="infraspecific-rank">var.</tp:taxon-name-part> <tp:taxon-name-part taxon-name-part-type="variety" reg="flavapex">flavapex</tp:taxon-name-part></tp:taxon-name>: Monrós, 1953a (misspelling pro clavapex).</p><p>= <tp:taxon-name><tp:taxon-name-part taxon-name-part-type="genus" reg="Megalostomis">Megalostomis</tp:taxon-name-part> (<tp:taxon-name-part taxon-name-part-type="subgenus" reg="Scaphigenia">Scaphigenia</tp:taxon-name-part>) <tp:taxon-name-part taxon-name-part-type="species" reg="gazella">gazella</tp:taxon-name-part> <tp:taxon-name-part taxon-name-part-type="infraspecific-rank">var.</tp:taxon-name-part> <tp:taxon-name-part taxon-name-part-type="variety" reg="nigrapex">nigrapex</tp:taxon-name-part></tp:taxon-name> Achard, 1926.</p><p>= <tp:taxon-name><tp:taxon-name-part taxon-name-part-type="genus" reg="Megalostomis">Megalostomis</tp:taxon-name-part> (<tp:taxon-name-part taxon-name-part-type="subgenus" reg="Scaphigenia">Scaphigenia</tp:taxon-name-part>) <tp:taxon-name-part taxon-name-part-type="species" reg="gazella">gazella</tp:taxon-name-part> <tp:taxon-name-part taxon-name-part-type="infraspecific-rank">var.</tp:taxon-name-part> <tp:taxon-name-part taxon-name-part-type="variety" reg="nigrescens">nigrescens</tp:taxon-name-part></tp:taxon-name> Achard, 1926.</p><p>= <italic><tp:taxon-name><tp:taxon-name-part taxon-name-part-type="genus" reg="Megalostomis">Megalostomis</tp:taxon-name-part> <tp:taxon-name-part taxon-name-part-type="species" reg="meretrix">meretrix</tp:taxon-name-part></tp:taxon-name></italic> Lacordaire, 1848.</p><p>= <italic><tp:taxon-name><tp:taxon-name-part taxon-name-part-type="genus" reg="Megalostomis">Megalostomis</tp:taxon-name-part> <tp:taxon-name-part taxon-name-part-type="species" reg="bicingulata">bicingulata</tp:taxon-name-part></tp:taxon-name></italic> Lacordaire, 1848.</p><p>5. <italic><tp:taxon-name><tp:taxon-name-part taxon-name-part-type="genus" reg="Megalostomis">Megalostomis</tp:taxon-name-part> <tp:taxon-name-part taxon-name-part-type="species" reg="grossa">grossa</tp:taxon-name-part></tp:taxon-name></italic> (Forsberg, 1821) (<abbrev xmlns:xlink="http://www.w3.org/1999/xlink" xlink:title="Córdoba" id="ABBRID0EN2EK" xlink:type="simple">COR</abbrev>, <abbrev xmlns:xlink="http://www.w3.org/1999/xlink" xlink:title="Corrientes" id="ABBRID0ER2EK" xlink:type="simple">CTS</abbrev>, <abbrev xmlns:xlink="http://www.w3.org/1999/xlink" xlink:title="Formosa" id="ABBRID0EV2EK" xlink:type="simple">FOR</abbrev>, <abbrev xmlns:xlink="http://www.w3.org/1999/xlink" xlink:title="Jujuy" id="ABBRID0EZ2EK" xlink:type="simple">JUY</abbrev>, <abbrev xmlns:xlink="http://www.w3.org/1999/xlink" xlink:title="Misiones" id="ABBRID0E42EK" xlink:type="simple">MNS</abbrev>) .</p><p>= <italic><tp:taxon-name><tp:taxon-name-part taxon-name-part-type="genus" reg="Clythra">Clythra</tp:taxon-name-part> <tp:taxon-name-part taxon-name-part-type="species" reg="grossa">grossa</tp:taxon-name-part></tp:taxon-name></italic> Forsberg, 1821.</p><p>= <italic><tp:taxon-name><tp:taxon-name-part taxon-name-part-type="genus" reg="Clythra">Clythra</tp:taxon-name-part> <tp:taxon-name-part taxon-name-part-type="species" reg="boopis">boopis</tp:taxon-name-part></tp:taxon-name></italic> Germar, 1824.</p><p>= <italic><tp:taxon-name><tp:taxon-name-part taxon-name-part-type="genus" reg="Megalostomis">Megalostomis</tp:taxon-name-part> <tp:taxon-name-part taxon-name-part-type="species" reg="boopis">boopis</tp:taxon-name-part></tp:taxon-name></italic>: Dejean, 1836.</p><p>= <italic><tp:taxon-name><tp:taxon-name-part taxon-name-part-type="genus" reg="Megalostomis">Megalostomis</tp:taxon-name-part> <tp:taxon-name-part taxon-name-part-type="species" reg="interrupta">interrupta</tp:taxon-name-part></tp:taxon-name></italic> Dejean, 1836 (<italic>nomen nudum</italic>).</p><p>
                  <tp:taxon-name><tp:taxon-name-part taxon-name-part-type="genus" reg="Megalostomis">Megalostomis</tp:taxon-name-part> (<tp:taxon-name-part taxon-name-part-type="subgenus" reg="Megalostomis">Megalostomis</tp:taxon-name-part>) <tp:taxon-name-part taxon-name-part-type="species" reg="grossa">grossa</tp:taxon-name-part></tp:taxon-name> Lacordaire, 1848.</p><p>= <tp:taxon-name><tp:taxon-name-part taxon-name-part-type="genus" reg="Megalostomis">Megalostomis</tp:taxon-name-part> (<tp:taxon-name-part taxon-name-part-type="subgenus" reg="Megalostomis">Megalostomis</tp:taxon-name-part>) <tp:taxon-name-part taxon-name-part-type="species" reg="grossa">grossa</tp:taxon-name-part> <tp:taxon-name-part taxon-name-part-type="subspecies" reg="brasiliana">brasiliana</tp:taxon-name-part></tp:taxon-name> Achard, 1926.</p><p>= <tp:taxon-name><tp:taxon-name-part taxon-name-part-type="genus" reg="Megalostomis">Megalostomis</tp:taxon-name-part> (<tp:taxon-name-part taxon-name-part-type="subgenus" reg="Megalostomis">Megalostomis</tp:taxon-name-part>) <tp:taxon-name-part taxon-name-part-type="species" reg="grossa">grossa</tp:taxon-name-part> <tp:taxon-name-part taxon-name-part-type="subspecies" reg="cinctipennis">cinctipennis</tp:taxon-name-part></tp:taxon-name> Achard, 1926.</p><p>= <tp:taxon-name><tp:taxon-name-part taxon-name-part-type="genus" reg="Megalostomis">Megalostomis</tp:taxon-name-part> <tp:taxon-name-part taxon-name-part-type="species" reg="grossa">grossa</tp:taxon-name-part> <tp:taxon-name-part taxon-name-part-type="infraspecific-rank">var.</tp:taxon-name-part> <tp:taxon-name-part taxon-name-part-type="variety" reg="boopis">boopis</tp:taxon-name-part></tp:taxon-name> Achard, 1926.</p><p>= <tp:taxon-name><tp:taxon-name-part taxon-name-part-type="genus" reg="Megalostomis">Megalostomis</tp:taxon-name-part> <tp:taxon-name-part taxon-name-part-type="species" reg="grossa">grossa</tp:taxon-name-part> <tp:taxon-name-part taxon-name-part-type="infraspecific-rank">var.</tp:taxon-name-part> <tp:taxon-name-part taxon-name-part-type="variety" reg="quadrimaculata">quadrimaculata</tp:taxon-name-part></tp:taxon-name> Achard, 1926.</p><p>6. <italic><tp:taxon-name><tp:taxon-name-part taxon-name-part-type="genus" reg="Megalostomis">Megalostomis</tp:taxon-name-part> <tp:taxon-name-part taxon-name-part-type="species" reg="kollari">kollari</tp:taxon-name-part></tp:taxon-name></italic> Lacordaire, 1848 (<abbrev xmlns:xlink="http://www.w3.org/1999/xlink" xlink:title="Córdoba" id="ABBRID0ECBFK" xlink:type="simple">COR</abbrev>, <abbrev xmlns:xlink="http://www.w3.org/1999/xlink" xlink:title="Misiones" id="ABBRID0EGBFK" xlink:type="simple">MNS</abbrev>).</p><p>
                  <tp:taxon-name><tp:taxon-name-part taxon-name-part-type="genus" reg="Megalostomis">Megalostomis</tp:taxon-name-part> (<tp:taxon-name-part taxon-name-part-type="subgenus" reg="Scaphigenia">Scaphigenia</tp:taxon-name-part>) <tp:taxon-name-part taxon-name-part-type="species" reg="kollari">kollari</tp:taxon-name-part></tp:taxon-name> Lacordaire, 1848.</p><p>7. <italic><tp:taxon-name><tp:taxon-name-part taxon-name-part-type="genus" reg="Megalostomis">Megalostomis</tp:taxon-name-part> <tp:taxon-name-part taxon-name-part-type="species" reg="lacordairei">lacordairei</tp:taxon-name-part></tp:taxon-name></italic> Lacordaire, 1848 (<abbrev xmlns:xlink="http://www.w3.org/1999/xlink" xlink:title="Catamarca" id="ABBRID0EHCFK" xlink:type="simple">CAT</abbrev>, <abbrev xmlns:xlink="http://www.w3.org/1999/xlink" xlink:title="Chaco" id="ABBRID0ELCFK" xlink:type="simple">CHA</abbrev>, <abbrev xmlns:xlink="http://www.w3.org/1999/xlink" xlink:title="Corrientes" id="ABBRID0EPCFK" xlink:type="simple">CTS</abbrev>, <abbrev xmlns:xlink="http://www.w3.org/1999/xlink" xlink:title="Formosa" id="ABBRID0ETCFK" xlink:type="simple">FOR</abbrev>, <abbrev xmlns:xlink="http://www.w3.org/1999/xlink" xlink:title="La Rioja" id="ABBRID0EXCFK" xlink:type="simple">LRA</abbrev>, <abbrev xmlns:xlink="http://www.w3.org/1999/xlink" xlink:title="Misiones" id="ABBRID0E2CFK" xlink:type="simple">MNS</abbrev>, <abbrev xmlns:xlink="http://www.w3.org/1999/xlink" xlink:title="Mendoza" id="ABBRID0E6CFK" xlink:type="simple">MZA</abbrev>, <abbrev xmlns:xlink="http://www.w3.org/1999/xlink" xlink:title="Salta" id="ABBRID0EDDFK" xlink:type="simple">SAL</abbrev>, <abbrev xmlns:xlink="http://www.w3.org/1999/xlink" xlink:title="Santiago del Estero" id="ABBRID0EHDFK" xlink:type="simple">SEO</abbrev>, <abbrev xmlns:xlink="http://www.w3.org/1999/xlink" xlink:title="Santa Fe" id="ABBRID0ELDFK" xlink:type="simple">SFE</abbrev>, <abbrev xmlns:xlink="http://www.w3.org/1999/xlink" xlink:title="San Juan" id="ABBRID0EPDFK" xlink:type="simple">SJN</abbrev>, <abbrev xmlns:xlink="http://www.w3.org/1999/xlink" xlink:title="San Luis" id="ABBRID0ETDFK" xlink:type="simple">SLS</abbrev>, <abbrev xmlns:xlink="http://www.w3.org/1999/xlink" xlink:title="Tucumán" id="ABBRID0EXDFK" xlink:type="simple">TUC</abbrev>). Host plants: <tp:taxon-name><tp:taxon-name-part taxon-name-part-type="family">Fabaceae</tp:taxon-name-part></tp:taxon-name> (<xref ref-type="bibr" rid="B125">Monrós 1953a</xref>) <italic><tp:taxon-name><tp:taxon-name-part taxon-name-part-type="genus" reg="Cercidium">Cercidium</tp:taxon-name-part> <tp:taxon-name-part taxon-name-part-type="species" reg="praecox">praecox</tp:taxon-name-part></tp:taxon-name></italic> (Brea); <italic><tp:taxon-name><tp:taxon-name-part taxon-name-part-type="genus" reg="Prosopis">Prosopis</tp:taxon-name-part></tp:taxon-name></italic> sp.; <italic><tp:taxon-name><tp:taxon-name-part taxon-name-part-type="genus" reg="Geoffroea">Geoffroea</tp:taxon-name-part> <tp:taxon-name-part taxon-name-part-type="species" reg="decorticans">decorticans</tp:taxon-name-part></tp:taxon-name></italic> (Chañar) (<xref ref-type="bibr" rid="B169">Viana and Williner 1974</xref>); <italic><tp:taxon-name><tp:taxon-name-part taxon-name-part-type="genus" reg="Acacia">Acacia</tp:taxon-name-part> <tp:taxon-name-part taxon-name-part-type="species" reg="caven">caven</tp:taxon-name-part></tp:taxon-name></italic> (Mol.) Mol. (<xref ref-type="bibr" rid="B169">Viana and Williner 1974</xref>); <italic><tp:taxon-name><tp:taxon-name-part taxon-name-part-type="genus" reg="Senna">Senna</tp:taxon-name-part> <tp:taxon-name-part taxon-name-part-type="species" reg="aphylla">aphylla</tp:taxon-name-part></tp:taxon-name></italic> (<xref ref-type="bibr" rid="B6">Agrain and Marvaldi 2009</xref>); <italic><tp:taxon-name><tp:taxon-name-part taxon-name-part-type="genus" reg="Prosopis">Prosopis</tp:taxon-name-part></tp:taxon-name></italic> sp. and <tp:taxon-name><tp:taxon-name-part taxon-name-part-type="family">Verbenaceae</tp:taxon-name-part></tp:taxon-name> (<xref ref-type="bibr" rid="B45">Cordo and DeLoach 1995</xref>): <italic><tp:taxon-name><tp:taxon-name-part taxon-name-part-type="genus" reg="Aloysia">Aloysia</tp:taxon-name-part> <tp:taxon-name-part taxon-name-part-type="species" reg="gratissima">gratissima</tp:taxon-name-part></tp:taxon-name></italic>. <tp:taxon-name><tp:taxon-name-part taxon-name-part-type="family">Zygophyllaceae</tp:taxon-name-part></tp:taxon-name>: <italic><tp:taxon-name><tp:taxon-name-part taxon-name-part-type="genus" reg="Bulnesia">Bulnesia</tp:taxon-name-part> <tp:taxon-name-part taxon-name-part-type="species" reg="retama">retama</tp:taxon-name-part></tp:taxon-name></italic> (Common name in Argentina: Retamo, in Peru: Calato).</p><p>= <italic><tp:taxon-name><tp:taxon-name-part taxon-name-part-type="genus" reg="Megalostomis">Megalostomis</tp:taxon-name-part> <tp:taxon-name-part taxon-name-part-type="species" reg="lacordairei">lacordairei</tp:taxon-name-part></tp:taxon-name></italic> Dejean, 1836 (<italic>nomen nudum</italic>).</p><p>
                  <tp:taxon-name><tp:taxon-name-part taxon-name-part-type="genus" reg="Megalostomis">Megalostomis</tp:taxon-name-part> (<tp:taxon-name-part taxon-name-part-type="subgenus" reg="Heterostomis">Heterostomis</tp:taxon-name-part>) <tp:taxon-name-part taxon-name-part-type="species" reg="lacordairei">lacordairei</tp:taxon-name-part></tp:taxon-name> Lacordaire, 1848.</p><p>= <tp:taxon-name><tp:taxon-name-part taxon-name-part-type="genus" reg="Megalostomis">Megalostomis</tp:taxon-name-part> (<tp:taxon-name-part taxon-name-part-type="subgenus" reg="Heterostomis">Heterostomis</tp:taxon-name-part>) <tp:taxon-name-part taxon-name-part-type="species" reg="histrionica">histrionica</tp:taxon-name-part></tp:taxon-name> Harold, 1875.</p><p>= <tp:taxon-name><tp:taxon-name-part taxon-name-part-type="genus" reg="Megalostomis">Megalostomis</tp:taxon-name-part> (<tp:taxon-name-part taxon-name-part-type="subgenus" reg="Heterostomis">Heterostomis</tp:taxon-name-part>) <tp:taxon-name-part taxon-name-part-type="species" reg="lacordairei">lacordairei</tp:taxon-name-part> <tp:taxon-name-part taxon-name-part-type="infraspecific-rank">var.</tp:taxon-name-part> <tp:taxon-name-part taxon-name-part-type="variety" reg="seminigra">seminigra</tp:taxon-name-part></tp:taxon-name> Achard, 1926.</p><p>= <tp:taxon-name><tp:taxon-name-part taxon-name-part-type="genus" reg="Megalostomis">Megalostomis</tp:taxon-name-part> <tp:taxon-name-part taxon-name-part-type="species" reg="lacordairei">lacordairei</tp:taxon-name-part> <tp:taxon-name-part taxon-name-part-type="infraspecific-rank">var.</tp:taxon-name-part> <tp:taxon-name-part taxon-name-part-type="variety" reg="basalis">basalis</tp:taxon-name-part></tp:taxon-name> Achard, 1926.</p><p>= <tp:taxon-name><tp:taxon-name-part taxon-name-part-type="genus" reg="Megalostomis">Megalostomis</tp:taxon-name-part> <tp:taxon-name-part taxon-name-part-type="species" reg="lacordairei">lacordairei</tp:taxon-name-part> <tp:taxon-name-part taxon-name-part-type="infraspecific-rank">var.</tp:taxon-name-part> <tp:taxon-name-part taxon-name-part-type="variety" reg="collaris">collaris</tp:taxon-name-part></tp:taxon-name> Achard, 1926.</p><p>= <tp:taxon-name><tp:taxon-name-part taxon-name-part-type="genus" reg="Megalostomis">Megalostomis</tp:taxon-name-part> <tp:taxon-name-part taxon-name-part-type="species" reg="lacordairei">lacordairei</tp:taxon-name-part> <tp:taxon-name-part taxon-name-part-type="infraspecific-rank">var.</tp:taxon-name-part> <tp:taxon-name-part taxon-name-part-type="variety" reg="conjuncta">conjuncta</tp:taxon-name-part></tp:taxon-name> Achard, 1926.</p><p>= <tp:taxon-name><tp:taxon-name-part taxon-name-part-type="genus" reg="Megalostomis">Megalostomis</tp:taxon-name-part> <tp:taxon-name-part taxon-name-part-type="species" reg="lacordairei">lacordairei</tp:taxon-name-part> <tp:taxon-name-part taxon-name-part-type="infraspecific-rank">var.</tp:taxon-name-part> <tp:taxon-name-part taxon-name-part-type="variety" reg="consimilis">consimilis</tp:taxon-name-part></tp:taxon-name> Achard, 1926.</p><p>= <tp:taxon-name><tp:taxon-name-part taxon-name-part-type="genus" reg="Megalostomis">Megalostomis</tp:taxon-name-part> <tp:taxon-name-part taxon-name-part-type="species" reg="lacordairei">lacordairei</tp:taxon-name-part> <tp:taxon-name-part taxon-name-part-type="infraspecific-rank">var.</tp:taxon-name-part> <tp:taxon-name-part taxon-name-part-type="variety" reg="histrionica">histrionica</tp:taxon-name-part></tp:taxon-name> Achard, 1926.</p><p>= <tp:taxon-name><tp:taxon-name-part taxon-name-part-type="genus" reg="Megalostomis">Megalostomis</tp:taxon-name-part> <tp:taxon-name-part taxon-name-part-type="species" reg="lacordairei">lacordairei</tp:taxon-name-part> <tp:taxon-name-part taxon-name-part-type="infraspecific-rank">var.</tp:taxon-name-part> <tp:taxon-name-part taxon-name-part-type="variety" reg="interrrupta">interrrupta</tp:taxon-name-part></tp:taxon-name> Achard, 1926.</p><p>= <tp:taxon-name><tp:taxon-name-part taxon-name-part-type="genus" reg="Megalostomis">Megalostomis</tp:taxon-name-part> <tp:taxon-name-part taxon-name-part-type="species" reg="lacordairei">lacordairei</tp:taxon-name-part> <tp:taxon-name-part taxon-name-part-type="infraspecific-rank">var.</tp:taxon-name-part> <tp:taxon-name-part taxon-name-part-type="variety" reg="reducta">reducta</tp:taxon-name-part></tp:taxon-name> Achard, 1926.</p><p>8. <italic><tp:taxon-name><tp:taxon-name-part taxon-name-part-type="genus" reg="Megalostomis">Megalostomis</tp:taxon-name-part> <tp:taxon-name-part taxon-name-part-type="species" reg="querula">querula</tp:taxon-name-part></tp:taxon-name></italic> Lacordaire, 1848 (<abbrev xmlns:xlink="http://www.w3.org/1999/xlink" xlink:title="Corrientes" id="ABBRID0EPOFK" xlink:type="simple">CTS</abbrev>, <abbrev xmlns:xlink="http://www.w3.org/1999/xlink" xlink:title="Entre Ríos" id="ABBRID0ETOFK" xlink:type="simple">ERS</abbrev>) Host plants: <tp:taxon-name><tp:taxon-name-part taxon-name-part-type="family">Salicaceae</tp:taxon-name-part></tp:taxon-name>: <italic><tp:taxon-name><tp:taxon-name-part taxon-name-part-type="genus" reg="Caesaria">Caesaria</tp:taxon-name-part> <tp:taxon-name-part taxon-name-part-type="species" reg="sylvestris">sylvestris</tp:taxon-name-part></tp:taxon-name></italic> (Guacatonga or wild coffee) (<xref ref-type="bibr" rid="B3">Agrain 2013</xref>).</p><!--PageBreak--><p>
                  <tp:taxon-name><tp:taxon-name-part taxon-name-part-type="genus" reg="Megalostomis">Megalostomis</tp:taxon-name-part> (<tp:taxon-name-part taxon-name-part-type="subgenus" reg="Minturnia">Minturnia</tp:taxon-name-part>) <tp:taxon-name-part taxon-name-part-type="species" reg="querula">querula</tp:taxon-name-part></tp:taxon-name> Lacordaire, 1848.</p><p>= <tp:taxon-name><tp:taxon-name-part taxon-name-part-type="genus" reg="Megalostomis">Megalostomis</tp:taxon-name-part> (<tp:taxon-name-part taxon-name-part-type="subgenus" reg="Minturnia">Minturnia</tp:taxon-name-part>) <tp:taxon-name-part taxon-name-part-type="species" reg="propinqua">propinqua</tp:taxon-name-part></tp:taxon-name> Lacordaire, 1848.</p><p>= <tp:taxon-name><tp:taxon-name-part taxon-name-part-type="genus" reg="Megalostomis">Megalostomis</tp:taxon-name-part> (<tp:taxon-name-part taxon-name-part-type="subgenus" reg="Minturnia">Minturnia</tp:taxon-name-part>) <tp:taxon-name-part taxon-name-part-type="species" reg="univittata">univittata</tp:taxon-name-part> <tp:taxon-name-part taxon-name-part-type="subspecies" reg="pacifica">pacifica</tp:taxon-name-part></tp:taxon-name> Monrós, 1953a.</p><p>9. <italic><tp:taxon-name><tp:taxon-name-part taxon-name-part-type="genus" reg="Megalostomis">Megalostomis</tp:taxon-name-part> <tp:taxon-name-part taxon-name-part-type="species" reg="religiosa">religiosa</tp:taxon-name-part></tp:taxon-name></italic> Lacordaire, 1848 (<abbrev xmlns:xlink="http://www.w3.org/1999/xlink" xlink:title="Corrientes" id="ABBRID0ENRFK" xlink:type="simple">CTS</abbrev>, <abbrev xmlns:xlink="http://www.w3.org/1999/xlink" xlink:title="Misiones" id="ABBRID0ERRFK" xlink:type="simple">MNS</abbrev>).</p><p>= <italic><tp:taxon-name><tp:taxon-name-part taxon-name-part-type="genus" reg="Megalostomis">Megalostomis</tp:taxon-name-part> <tp:taxon-name-part taxon-name-part-type="species" reg="religiosa">religiosa</tp:taxon-name-part></tp:taxon-name></italic> Dejean, 1836 (<italic>nomen nudum</italic>).</p><p>
                  <tp:taxon-name><tp:taxon-name-part taxon-name-part-type="genus" reg="Megalostomis">Megalostomis</tp:taxon-name-part> (<tp:taxon-name-part taxon-name-part-type="subgenus" reg="Scaphigenia">Scaphigenia</tp:taxon-name-part>) <tp:taxon-name-part taxon-name-part-type="species" reg="religiosa">religiosa</tp:taxon-name-part></tp:taxon-name> Lacordaire, 1848.</p><p>= <italic><tp:taxon-name><tp:taxon-name-part taxon-name-part-type="genus" reg="Megalostomis">Megalostomis</tp:taxon-name-part> <tp:taxon-name-part taxon-name-part-type="species" reg="distincta">distincta</tp:taxon-name-part></tp:taxon-name></italic> Lacordaire, 1848.</p><p>10. <italic><tp:taxon-name><tp:taxon-name-part taxon-name-part-type="genus" reg="Megalostomis">Megalostomis</tp:taxon-name-part> <tp:taxon-name-part taxon-name-part-type="species" reg="robustipes">robustipes</tp:taxon-name-part></tp:taxon-name></italic> Monrós, 1953a (<abbrev xmlns:xlink="http://www.w3.org/1999/xlink" xlink:title="Misiones" id="ABBRID0EOTFK" xlink:type="simple">MNS</abbrev>).</p><p>=<tp:taxon-name><tp:taxon-name-part taxon-name-part-type="genus" reg="Megalostomis">Megalostomis</tp:taxon-name-part> (<tp:taxon-name-part taxon-name-part-type="subgenus" reg="Minturnia">Minturnia</tp:taxon-name-part>) <tp:taxon-name-part taxon-name-part-type="species" reg="robustipes">robustipes</tp:taxon-name-part></tp:taxon-name> Monrós, 1953a.</p><p>11. <italic><tp:taxon-name><tp:taxon-name-part taxon-name-part-type="genus" reg="Megalostomis">Megalostomis</tp:taxon-name-part> <tp:taxon-name-part taxon-name-part-type="species" reg="tricincta">tricincta</tp:taxon-name-part></tp:taxon-name></italic> (Germar, 1824) (<abbrev xmlns:xlink="http://www.w3.org/1999/xlink" xlink:title="Corrientes" id="ABBRID0EPUFK" xlink:type="simple">CTS</abbrev>, <abbrev xmlns:xlink="http://www.w3.org/1999/xlink" xlink:title="Misiones" id="ABBRID0ETUFK" xlink:type="simple">MNS</abbrev>).</p><p>= <italic><tp:taxon-name><tp:taxon-name-part taxon-name-part-type="genus" reg="Clythra">Clythra</tp:taxon-name-part> <tp:taxon-name-part taxon-name-part-type="species" reg="tricincta">tricincta</tp:taxon-name-part></tp:taxon-name></italic> Germar, 1824.</p><p>
                  <tp:taxon-name><tp:taxon-name-part taxon-name-part-type="genus" reg="Megalostomis">Megalostomis</tp:taxon-name-part> (<tp:taxon-name-part taxon-name-part-type="subgenus" reg="Megalostomis">Megalostomis</tp:taxon-name-part>) <tp:taxon-name-part taxon-name-part-type="species" reg="tricincta">tricincta</tp:taxon-name-part></tp:taxon-name>: Lacordaire, 1848.</p><p>= <tp:taxon-name><tp:taxon-name-part taxon-name-part-type="genus" reg="Megalostomis">Megalostomis</tp:taxon-name-part> (<tp:taxon-name-part taxon-name-part-type="subgenus" reg="Scaphigenia">Scaphigenia</tp:taxon-name-part>) <tp:taxon-name-part taxon-name-part-type="species" reg="bubalus">bubalus</tp:taxon-name-part></tp:taxon-name> Lacordaire, 1848.</p><p>= <tp:taxon-name><tp:taxon-name-part taxon-name-part-type="genus" reg="Megalostomis">Megalostomis</tp:taxon-name-part> (<tp:taxon-name-part taxon-name-part-type="subgenus" reg="Scaphigenia">Scaphigenia</tp:taxon-name-part>) <tp:taxon-name-part taxon-name-part-type="species" reg="religiosa">religiosa</tp:taxon-name-part></tp:taxon-name> Monrós, 1945 (nec Lacordaire, 1848).</p><p>= <tp:taxon-name><tp:taxon-name-part taxon-name-part-type="genus" reg="Megalostomis">Megalostomis</tp:taxon-name-part> (<tp:taxon-name-part taxon-name-part-type="subgenus" reg="Scaphigenia">Scaphigenia</tp:taxon-name-part>) <tp:taxon-name-part taxon-name-part-type="species" reg="bubalus">bubalus</tp:taxon-name-part> <tp:taxon-name-part taxon-name-part-type="subspecies" reg="bubaloides">bubaloides</tp:taxon-name-part></tp:taxon-name> Monrós, 1953a.</p><p>12. <italic><tp:taxon-name><tp:taxon-name-part taxon-name-part-type="genus" reg="Megalostomis">Megalostomis</tp:taxon-name-part> <tp:taxon-name-part taxon-name-part-type="species" reg="univittata">univittata</tp:taxon-name-part></tp:taxon-name></italic> Lacordaire, 1848 (<abbrev xmlns:xlink="http://www.w3.org/1999/xlink" xlink:title="Misiones" id="ABBRID0EVXFK" xlink:type="simple">MNS</abbrev>, <abbrev xmlns:xlink="http://www.w3.org/1999/xlink" xlink:title="Salta" id="ABBRID0EZXFK" xlink:type="simple">SAL</abbrev>).</p><p>= <tp:taxon-name><tp:taxon-name-part taxon-name-part-type="genus" reg="Megalostomis">Megalostomis</tp:taxon-name-part> (<tp:taxon-name-part taxon-name-part-type="subgenus" reg="Minturnia">Minturnia</tp:taxon-name-part>) <tp:taxon-name-part taxon-name-part-type="species" reg="univittata">univittata</tp:taxon-name-part> <tp:taxon-name-part taxon-name-part-type="subspecies" reg="univittata">univittata</tp:taxon-name-part></tp:taxon-name> Lacordaire, 1848.</p><p>= <tp:taxon-name><tp:taxon-name-part taxon-name-part-type="genus" reg="Megalostomis">Megalostomis</tp:taxon-name-part> (<tp:taxon-name-part taxon-name-part-type="subgenus" reg="Minturnia">Minturnia</tp:taxon-name-part>) <tp:taxon-name-part taxon-name-part-type="species" reg="univittata">univittata</tp:taxon-name-part> <tp:taxon-name-part taxon-name-part-type="subspecies" reg="oblita">oblita</tp:taxon-name-part></tp:taxon-name> Monrós, 1953a.</p><p>13. <italic><tp:taxon-name><tp:taxon-name-part taxon-name-part-type="genus" reg="Megalostomis">Megalostomis</tp:taxon-name-part> <tp:taxon-name-part taxon-name-part-type="species" reg="vianai">vianai</tp:taxon-name-part></tp:taxon-name></italic> Monrós, 1947 (<abbrev xmlns:xlink="http://www.w3.org/1999/xlink" xlink:title="Misiones" id="ABBRID0ESZFK" xlink:type="simple">MNS</abbrev>).</p><p>
                  <tp:taxon-name><tp:taxon-name-part taxon-name-part-type="genus" reg="Megalostomis">Megalostomis</tp:taxon-name-part> (<tp:taxon-name-part taxon-name-part-type="subgenus" reg="Minturnia">Minturnia</tp:taxon-name-part>) <tp:taxon-name-part taxon-name-part-type="species" reg="vianai">vianai</tp:taxon-name-part></tp:taxon-name> Monrós, 1947.</p></tp:treatment-sec><ref-list><ref id="B41"><mixed-citation xmlns:xlink="http://www.w3.org/1999/xlink" xlink:type="simple">
          <person-group><name name-style="western"><surname>Chevrolat</surname><given-names>LAA</given-names></name></person-group> (<year>1836</year>) <source>Catalogue des coléoptères de la collection de M. le comte Dejean. Deuxième Édition [Livraison 5]. In: Dejean PFMA (Ed.) Troisième édition, revue, corrigée et augmentée. 1–4.</source> <publisher-name>Méquignon-Marvis</publisher-name>, <publisher-loc>Paris</publisher-loc>, <size units="page">468 pp</size>. [end of 1836 (Madge 1988: 318)]</mixed-citation></ref><ref id="B100"><mixed-citation xmlns:xlink="http://www.w3.org/1999/xlink" xlink:type="simple">
          <person-group><name name-style="western"><surname>Lacordaire</surname><given-names>MTh</given-names></name></person-group> (<year>1848</year>) <article-title>Monographie des Coléopterès subpentamères de la famille des phytophages, Vol 2. Memoires de la Societe royale belge d’Entomologie.</article-title> <source>Liège</source> <volume>5</volume>: <fpage>1</fpage>–<lpage>890</lpage>.</mixed-citation></ref><ref id="B18"><mixed-citation xmlns:xlink="http://www.w3.org/1999/xlink" xlink:type="simple">
          <person-group><name name-style="western"><surname>Blanchard</surname><given-names>E</given-names></name></person-group> (<year>1851</year>) <article-title>Fauna, tomo 5.</article-title> In: <person-group><name name-style="western"><surname>Gay</surname><given-names>C</given-names></name></person-group> (<role>Ed.</role>) <issue-title>Historia Física y Política de Chile.</issue-title> <source>Imprenta de Maulde et Renou, Paris</source>, <fpage>285</fpage>–<lpage>563</lpage>.</mixed-citation></ref><ref id="B40"><mixed-citation xmlns:xlink="http://www.w3.org/1999/xlink" xlink:type="simple">
          <person-group><name name-style="western"><surname>Chapuis</surname><given-names>F</given-names></name></person-group> (<year>1874</year>) <source>Famille des Phytophages. In: Laccordaire T, Chapuis F (Eds) Histoire naturelle des insectes. Genera des Coléoptères.</source> <publisher-name>Libraire Encyclopédique de Roret</publisher-name>, <publisher-loc>Paris Vol. 10</publisher-loc>, <size units="page">455 pp</size>.</mixed-citation></ref><ref id="B77"><mixed-citation xmlns:xlink="http://www.w3.org/1999/xlink" xlink:type="simple">
          <person-group><name name-style="western"><surname>Jacoby</surname><given-names>M</given-names></name></person-group> (<year>1876</year>) <article-title>Descriptions of new Genera and Species of Phytophagous <tp:taxon-name><tp:taxon-name-part taxon-name-part-type="order">Coleoptera</tp:taxon-name-part></tp:taxon-name>.</article-title> <source>Proceedings of the Zoological Society of London</source> <volume>44</volume>(<issue>1</issue>): <fpage>807</fpage>–<lpage>817</lpage>. <ext-link xlink:type="simple" ext-link-type="doi" xlink:href="10.1111/j.1096-3642.1876.tb02617.x">https://doi.org/10.1111/j.1096-3642.1876.tb02617.x</ext-link></mixed-citation></ref><ref id="B78"><mixed-citation xmlns:xlink="http://www.w3.org/1999/xlink" xlink:type="simple">
          <person-group><name name-style="western"><surname>Jacoby</surname><given-names>M</given-names></name></person-group> (<year>1880</year>) <source>Biologia Centrali–Americana, <tp:taxon-name><tp:taxon-name-part taxon-name-part-type="class">Insecta</tp:taxon-name-part></tp:taxon-name>. <tp:taxon-name><tp:taxon-name-part taxon-name-part-type="order">Coleoptera</tp:taxon-name-part></tp:taxon-name>. <tp:taxon-name><tp:taxon-name-part taxon-name-part-type="clade">Phytophaga</tp:taxon-name-part></tp:taxon-name> (part)</source>. <volume>Volume VI</volume>, <issue>Part 1</issue>. <publisher-name>Porter, RH</publisher-name>, <publisher-loc>London</publisher-loc>, <fpage>26</fpage>–<lpage>105</lpage>.</mixed-citation></ref><ref id="B74"><mixed-citation xmlns:xlink="http://www.w3.org/1999/xlink" xlink:type="simple">
          <person-group><name name-style="western"><surname>Horn</surname><given-names>HMD</given-names></name></person-group> (<year>1892</year>) <article-title>Studies in <tp:taxon-name><tp:taxon-name-part taxon-name-part-type="family">Chrysomelidae</tp:taxon-name-part></tp:taxon-name>.</article-title> <source>Transactions of the American Entomological Society</source> <volume>19</volume>: <fpage>8</fpage>–<lpage>17</lpage>.</mixed-citation></ref><ref id="B44"><mixed-citation xmlns:xlink="http://www.w3.org/1999/xlink" xlink:type="simple">
          <person-group><name name-style="western"><surname>Clavareau</surname><given-names>H</given-names></name></person-group> (<year>1913</year>) <source>Pars 53. <tp:taxon-name><tp:taxon-name-part taxon-name-part-type="family">Chrysomelidae</tp:taxon-name-part></tp:taxon-name>: 5. <tp:taxon-name><tp:taxon-name-part taxon-name-part-type="subfamily">Megascelinae</tp:taxon-name-part></tp:taxon-name>, 6. <tp:taxon-name><tp:taxon-name-part taxon-name-part-type="subfamily">Megalopodinae</tp:taxon-name-part></tp:taxon-name>, 7. <tp:taxon-name><tp:taxon-name-part taxon-name-part-type="subfamily">Clytrinae</tp:taxon-name-part></tp:taxon-name>, 8. <tp:taxon-name><tp:taxon-name-part taxon-name-part-type="subfamily">Cryptocephalinae</tp:taxon-name-part></tp:taxon-name>, 9. <tp:taxon-name><tp:taxon-name-part taxon-name-part-type="subfamily">Chlamydinae</tp:taxon-name-part></tp:taxon-name>, 10. <tp:taxon-name><tp:taxon-name-part taxon-name-part-type="subfamily">Lamprosominae</tp:taxon-name-part></tp:taxon-name>. In: Schenkling S (Ed.) Coleopterorum Catalogus.</source> <publisher-name>Junk W</publisher-name>, <publisher-loc>Berlin</publisher-loc>, <size units="page">278 pp</size>.</mixed-citation></ref><ref id="B23"><mixed-citation xmlns:xlink="http://www.w3.org/1999/xlink" xlink:type="simple">
          <person-group><name name-style="western"><surname>Bruch</surname><given-names>C</given-names></name></person-group> (<year>1914</year>) <article-title>Catálogo sistemático de los coleópteros de la república Argentina. Pars. IX. Familias: <tp:taxon-name><tp:taxon-name-part taxon-name-part-type="family">Chrysomelidae</tp:taxon-name-part></tp:taxon-name>, <tp:taxon-name><tp:taxon-name-part taxon-name-part-type="family">Cassidae</tp:taxon-name-part></tp:taxon-name>, <tp:taxon-name><tp:taxon-name-part taxon-name-part-type="family">Hispidae</tp:taxon-name-part></tp:taxon-name>, <tp:taxon-name><tp:taxon-name-part taxon-name-part-type="family">Languridae</tp:taxon-name-part></tp:taxon-name>, <tp:taxon-name><tp:taxon-name-part taxon-name-part-type="family">Erotylidae</tp:taxon-name-part></tp:taxon-name>, <tp:taxon-name><tp:taxon-name-part taxon-name-part-type="family">Coccinellidae</tp:taxon-name-part></tp:taxon-name> y <tp:taxon-name><tp:taxon-name-part taxon-name-part-type="family">Endomychidae</tp:taxon-name-part></tp:taxon-name>.</article-title> <source>Revista del Museo de La Plata</source> <volume>19</volume>(<issue>2</issue>): <fpage>346</fpage>–<lpage>400</lpage>.</mixed-citation></ref><ref id="B63"><mixed-citation xmlns:xlink="http://www.w3.org/1999/xlink" xlink:type="simple">
          <person-group><name name-style="western"><surname>Guérin</surname><given-names>J</given-names></name></person-group> (<year>1943</year>) <article-title>Clitrídeos do Brasil.</article-title> <source>Arquivos do Museu Paranaense (Curitiba, Brazil)</source> <volume>3</volume>: <fpage>3</fpage>–<lpage>94</lpage>.</mixed-citation></ref><ref id="B125"><mixed-citation xmlns:xlink="http://www.w3.org/1999/xlink" xlink:type="simple">
          <person-group><name name-style="western"><surname>Monrós</surname><given-names>F</given-names></name></person-group> (<year>1953a</year>) <article-title>Revisión sistemática de las especies de <tp:taxon-name><tp:taxon-name-part taxon-name-part-type="subfamily">Clytrinae</tp:taxon-name-part></tp:taxon-name> de la Argentina, Paraguay, Uruguay y Chile (Col. <tp:taxon-name><tp:taxon-name-part taxon-name-part-type="family">Chrysomelidae</tp:taxon-name-part></tp:taxon-name>).</article-title> <source>Acta Zoológica Lilloana</source> <volume>14</volume>: <fpage>5</fpage>–<lpage>274</lpage>.</mixed-citation></ref><ref id="B126"><mixed-citation xmlns:xlink="http://www.w3.org/1999/xlink" xlink:type="simple">
          <person-group><name name-style="western"><surname>Monrós</surname><given-names>F</given-names></name></person-group> (<year>1953b</year>) <article-title>Some corrections in the nomenclature of <tp:taxon-name><tp:taxon-name-part taxon-name-part-type="subfamily">Clytrinae</tp:taxon-name-part></tp:taxon-name>.</article-title> <source>The Coleopterists Bulletin</source> <volume>7</volume>(<issue>6</issue>): <fpage>45</fpage>–<lpage>50</lpage>.</mixed-citation></ref><ref id="B112"><mixed-citation xmlns:xlink="http://www.w3.org/1999/xlink" xlink:type="simple">
          <person-group><name name-style="western"><surname>Moldenke</surname><given-names>AR</given-names></name></person-group> (<year>1970</year>) <source>A revision of <tp:taxon-name><tp:taxon-name-part taxon-name-part-type="subfamily">Clytrinae</tp:taxon-name-part></tp:taxon-name> of North America, North of the Isthmus of Panama (<tp:taxon-name><tp:taxon-name-part taxon-name-part-type="order">Coleoptera</tp:taxon-name-part></tp:taxon-name>: <tp:taxon-name><tp:taxon-name-part taxon-name-part-type="family">Chrysomelidae</tp:taxon-name-part></tp:taxon-name>)</source>. <publisher-name>Stanford University</publisher-name>, <size units="page">310 pp</size>.</mixed-citation></ref><ref id="B113"><mixed-citation xmlns:xlink="http://www.w3.org/1999/xlink" xlink:type="simple">
          <person-group><name name-style="western"><surname>Moldenke</surname><given-names>AR</given-names></name></person-group> (<year>1981</year>) <article-title>A Generic reclassification of the New World <tp:taxon-name><tp:taxon-name-part taxon-name-part-type="subfamily">Clytrinae</tp:taxon-name-part></tp:taxon-name> (<tp:taxon-name><tp:taxon-name-part taxon-name-part-type="order">Coleoptera</tp:taxon-name-part></tp:taxon-name>: <tp:taxon-name><tp:taxon-name-part taxon-name-part-type="family">Chrysomelidae</tp:taxon-name-part></tp:taxon-name>). Entomologische Arbeiten aus dem Museum G.</article-title> <source>Frey</source> <volume>29</volume>: <fpage>75</fpage>–<lpage>116</lpage>.</mixed-citation></ref><ref id="B7"><mixed-citation xmlns:xlink="http://www.w3.org/1999/xlink" xlink:type="simple">
          <person-group><name name-style="western"><surname>Agrain</surname><given-names>FA</given-names></name><name name-style="western"><surname>Roig–Juñent</surname><given-names>S</given-names></name></person-group> (<year>2011</year>) <article-title>Systematics and cladistics of <italic><tp:taxon-name><tp:taxon-name-part taxon-name-part-type="genus">Megalostomis</tp:taxon-name-part></tp:taxon-name></italic> Chevrolat, and the biogeography of <tp:taxon-name><tp:taxon-name-part taxon-name-part-type="tribe">Clytrini</tp:taxon-name-part></tp:taxon-name> (<tp:taxon-name><tp:taxon-name-part taxon-name-part-type="order">Coleoptera</tp:taxon-name-part></tp:taxon-name>: <tp:taxon-name><tp:taxon-name-part taxon-name-part-type="subfamily">Cryptocephalinae</tp:taxon-name-part></tp:taxon-name>).</article-title> <source>Systematic Entomology</source> <volume>36</volume>(<issue>4</issue>): <fpage>672</fpage>–<lpage>704</lpage>. <ext-link xlink:type="simple" ext-link-type="doi" xlink:href="10.1111/j.1365-3113.2011.00584.x">https://doi.org/10.1111/j.1365-3113.2011.00584.x</ext-link></mixed-citation></ref><ref id="B2"><mixed-citation xmlns:xlink="http://www.w3.org/1999/xlink" xlink:type="simple">
          <person-group><name name-style="western"><surname>Achard</surname><given-names>J</given-names></name></person-group> (<year>1926</year>) <article-title>Notes sur les <tp:taxon-name><tp:taxon-name-part taxon-name-part-type="tribe">Megalostomini</tp:taxon-name-part></tp:taxon-name> (Col <tp:taxon-name><tp:taxon-name-part taxon-name-part-type="family">Chrysomelidae</tp:taxon-name-part></tp:taxon-name>).</article-title> <source>Fragments Entomologiques (Prague: Smichov)</source> <volume>65</volume>: <fpage>145</fpage>–<lpage>156</lpage>.</mixed-citation></ref><ref id="B158"><mixed-citation xmlns:xlink="http://www.w3.org/1999/xlink" xlink:type="simple">
          <person-group><name name-style="western"><surname>Seeno</surname><given-names>TN</given-names></name><name name-style="western"><surname>Wilcox</surname><given-names>JA</given-names></name></person-group> (<year>1982</year>) <article-title>Leaf Beetle Genera (<tp:taxon-name><tp:taxon-name-part taxon-name-part-type="order">Coleoptera</tp:taxon-name-part></tp:taxon-name>: <tp:taxon-name><tp:taxon-name-part taxon-name-part-type="family">Chrysomelidae</tp:taxon-name-part></tp:taxon-name>).</article-title> <source>Entomography</source> <volume>1</volume>: <fpage>1</fpage>–<lpage>221</lpage>.</mixed-citation></ref><ref id="B8"><mixed-citation xmlns:xlink="http://www.w3.org/1999/xlink" xlink:type="simple">
          <person-group><name name-style="western"><surname>Agrain</surname><given-names>FA</given-names></name><name name-style="western"><surname>Roig–Juñent</surname><given-names>S</given-names></name><name name-style="western"><surname>Dominguez</surname><given-names>MC</given-names></name></person-group> (<year>2007</year>) <article-title>Taxonomic revision and preliminary phylogenetic analysis of the subgenus <tp:taxon-name><tp:taxon-name-part taxon-name-part-type="genus">Megalostomis</tp:taxon-name-part> (<tp:taxon-name-part taxon-name-part-type="subgenus">Scaphigenia</tp:taxon-name-part>)</tp:taxon-name> Lacordaire (<tp:taxon-name><tp:taxon-name-part taxon-name-part-type="order">Coleoptera</tp:taxon-name-part></tp:taxon-name>: <tp:taxon-name><tp:taxon-name-part taxon-name-part-type="family">Chrysomelidae</tp:taxon-name-part></tp:taxon-name>).</article-title> <source>Insect Systematics and Evolution</source> <volume>38</volume>: <fpage>335</fpage>–<lpage>359</lpage>. <ext-link xlink:type="simple" ext-link-type="doi" xlink:href="10.1163/187631207788754402">https://doi.org/10.1163/187631207788754402</ext-link></mixed-citation></ref><ref id="B56"><mixed-citation xmlns:xlink="http://www.w3.org/1999/xlink" xlink:type="simple">
          <person-group><name name-style="western"><surname>Forsberg</surname><given-names>CP</given-names></name></person-group> (<year>1821</year>) <article-title>Monographia Clythrae.</article-title> <source>Nova Acta Regiae Societatis Scientiarum Upsaliensis, Upsala</source> <volume>8</volume>: <fpage>258</fpage>–<lpage>292</lpage>.</mixed-citation></ref><ref id="B3"><mixed-citation xmlns:xlink="http://www.w3.org/1999/xlink" xlink:type="simple">
          <person-group><name name-style="western"><surname>Agrain</surname><given-names>FA</given-names></name></person-group> (<year>2013</year>) <article-title>A taxonomic review of the genus <italic><tp:taxon-name><tp:taxon-name-part taxon-name-part-type="genus">Megalostomis</tp:taxon-name-part></tp:taxon-name></italic> Chevrolat (<tp:taxon-name><tp:taxon-name-part taxon-name-part-type="order">Coleoptera</tp:taxon-name-part></tp:taxon-name>, <tp:taxon-name><tp:taxon-name-part taxon-name-part-type="subfamily">Cryptocephalinae</tp:taxon-name-part></tp:taxon-name>, <tp:taxon-name><tp:taxon-name-part taxon-name-part-type="family">Chrysomelidae</tp:taxon-name-part></tp:taxon-name>).</article-title> <source>Zootaxa</source> <volume>3748</volume>(<issue>1</issue>): <fpage>001</fpage>–<lpage>109</lpage>. <ext-link xlink:type="simple" ext-link-type="doi" xlink:href="10.11646/zootaxa.3748.1.1">http://dx.doi.org/10.11646/zootaxa.3748.1.1</ext-link></mixed-citation></ref><ref id="B4"><mixed-citation xmlns:xlink="http://www.w3.org/1999/xlink" xlink:type="simple">
          <person-group><name name-style="western"><surname>Agrain</surname><given-names>FA</given-names></name></person-group> (<year>2014</year>) <article-title>An interactive multi-entry key to the species of <italic><tp:taxon-name><tp:taxon-name-part taxon-name-part-type="genus">Megalostomis</tp:taxon-name-part></tp:taxon-name></italic> Chevrolat, with description of a new species from Paraguay (<tp:taxon-name><tp:taxon-name-part taxon-name-part-type="family">Chrysomelidae</tp:taxon-name-part></tp:taxon-name>, <tp:taxon-name><tp:taxon-name-part taxon-name-part-type="subfamily">Cryptocephalinae</tp:taxon-name-part></tp:taxon-name>).</article-title> <source>ZooKeys</source> <volume>425</volume>: <fpage>59</fpage>–<lpage>69</lpage>. <ext-link xlink:type="simple" ext-link-type="doi" xlink:href="10.3897/zookeys.425.7631">https://doi.org/10.3897/zookeys.425.7631</ext-link></mixed-citation></ref><ref id="B59"><mixed-citation xmlns:xlink="http://www.w3.org/1999/xlink" xlink:type="simple">
          <person-group><name name-style="western"><surname>Germar</surname><given-names>EF</given-names></name></person-group> (<year>1824</year>) <source>Insectorum species novae aut minus cognitae, descriptionibus illustratae. Vol. 1. <tp:taxon-name><tp:taxon-name-part taxon-name-part-type="order">Coleoptera</tp:taxon-name-part></tp:taxon-name>. Hendelii J.C.</source> <publisher-name>et filii.</publisher-name>, <publisher-loc>Halae</publisher-loc>, <size units="page">624 pp</size>. [2 pl.]</mixed-citation></ref><ref id="B147"><mixed-citation xmlns:xlink="http://www.w3.org/1999/xlink" xlink:type="simple">
          <person-group><name name-style="western"><surname>Roig–Juñent</surname><given-names>S</given-names></name></person-group> (<year>2004</year>) <article-title><tp:taxon-name><tp:taxon-name-part taxon-name-part-type="subfamily">Clytrinae</tp:taxon-name-part></tp:taxon-name> part</article-title>. In: Logarzo HA, Braun K, Di Iorio OR (<role>Eds</role>) <source>Catálogo de insectos fitófagos de la Argentina y sus plantas asociadas</source>. <publisher-name>Sociedad Entomológica Argentina ediciones</publisher-name>, <publisher-loc>Buenos Aires</publisher-loc>. <fpage>104</fpage>–<lpage>106</lpage>.</mixed-citation></ref><ref id="B169"><mixed-citation xmlns:xlink="http://www.w3.org/1999/xlink" xlink:type="simple">
          <person-group><name name-style="western"><surname>Viana</surname><given-names>MJ</given-names></name><name name-style="western"><surname>Williner</surname><given-names>GJ</given-names></name></person-group> (<year>1974</year>) <article-title>Evaluación de la fauna entomológica y aracnológica de las provincias cuyanas y centrales de la República Argentina (Tercera comunicación).</article-title> <source>Acta Científica, Serie Entomología</source> <volume>9</volume>: <fpage>1</fpage>–<lpage>35</lpage>.</mixed-citation></ref><ref id="B127"><mixed-citation xmlns:xlink="http://www.w3.org/1999/xlink" xlink:type="simple">
          <person-group><name name-style="western"><surname>Monrós</surname><given-names>F</given-names></name></person-group> (<year>1956a</year>) <article-title>Sur quelques <tp:taxon-name><tp:taxon-name-part taxon-name-part-type="subfamily">Clytrinae</tp:taxon-name-part></tp:taxon-name> du Museum de Paris (Col. <tp:taxon-name><tp:taxon-name-part taxon-name-part-type="family">Chrysomelidae</tp:taxon-name-part></tp:taxon-name>).</article-title> <source>Revue française d’Entomologie</source> <volume>23</volume>: <fpage>161</fpage>–<lpage>164</lpage>.</mixed-citation></ref><ref id="B6"><mixed-citation xmlns:xlink="http://www.w3.org/1999/xlink" xlink:type="simple">
          <person-group><name name-style="western"><surname>Agrain</surname><given-names>FA</given-names></name><name name-style="western"><surname>Marvaldi</surname><given-names>AE</given-names></name></person-group> (<year>2009</year>) <article-title>Morphology of the first instar larva in the tribe <tp:taxon-name><tp:taxon-name-part taxon-name-part-type="tribe">Clytrini</tp:taxon-name-part></tp:taxon-name>, with two new descriptions in the subtribe <tp:taxon-name><tp:taxon-name-part taxon-name-part-type="subtribe">Megalostomina</tp:taxon-name-part></tp:taxon-name> (<tp:taxon-name><tp:taxon-name-part taxon-name-part-type="order">Coleoptera</tp:taxon-name-part></tp:taxon-name>: <tp:taxon-name><tp:taxon-name-part taxon-name-part-type="family">Chrysomelidae</tp:taxon-name-part></tp:taxon-name>: <tp:taxon-name><tp:taxon-name-part taxon-name-part-type="subfamily">Cryptocephalinae</tp:taxon-name-part></tp:taxon-name>).</article-title> <source>Zootaxa</source> <volume>2147</volume>: <fpage>59</fpage>–<lpage>68</lpage>.</mixed-citation></ref><ref id="B45"><mixed-citation xmlns:xlink="http://www.w3.org/1999/xlink" xlink:type="simple">
          <person-group><name name-style="western"><surname>Cordo</surname><given-names>HA</given-names></name><name name-style="western"><surname>DeLoach</surname><given-names>CJ</given-names></name></person-group> (<year>1995</year>) <article-title>Natural Enemies of the Rangeland Weed Whitebrush <italic><tp:taxon-name><tp:taxon-name-part taxon-name-part-type="genus">Aloysia</tp:taxon-name-part> <tp:taxon-name-part taxon-name-part-type="species">gratissima</tp:taxon-name-part></tp:taxon-name></italic>: <tp:taxon-name><tp:taxon-name-part taxon-name-part-type="family">Verbenaceae</tp:taxon-name-part></tp:taxon-name>) in South America: Potential for Biological Control in the United States.</article-title> <source>Biological control</source> <volume>5</volume>: <fpage>218</fpage>–<lpage>230</lpage>. <ext-link xlink:type="simple" ext-link-type="doi" xlink:href="10.1006/bcon.1995.1027">https://doi.org/10.1006/bcon.1995.1027</ext-link></mixed-citation></ref></ref-list></tp:taxon-treatment>
