# Supplementary material for: A comprehensive guide to the Argentinian case-bearer beetle fauna (Coleoptera, Chrysomelidae, Camptosomata)
Source: Zookeys. 2017 May 26;(677):11–88. doi: 10.3897/zookeys.677.10778 (PMC5537999; doi:10.3897/zookeys.677.10778)
Supplement: XML Treatment for Cryptocephalus [file zookeys.677.10778-treatment27.xml]

<!DOCTYPE tp:taxon-treatment
  PUBLIC "-//TaxonX//DTD Taxonomic Treatment Publishing DTD v0 20100105//EN" "tax-treatment-NSO.dtd">
<tp:taxon-treatment xmlns:tp="http://www.plazi.org/taxpub"><tp:treatment-meta><kwd-group><label>Taxon classification</label><kwd><named-content xmlns:xlink="http://www.w3.org/1999/xlink" content-type="kingdom">Animalia</named-content></kwd><kwd><named-content xmlns:xlink="http://www.w3.org/1999/xlink" content-type="order">Coleoptera</named-content></kwd><kwd><named-content xmlns:xlink="http://www.w3.org/1999/xlink" content-type="family">Chrysomelidae</named-content></kwd></kwd-group><mixed-citation publication-type="journal"><person-group><name><surname>Agrain</surname><given-names>Federico A.</given-names></name><name><surname>Chamorro</surname><given-names>Maria Lourdes</given-names></name><name><surname>Cabrera</surname><given-names>Nora</given-names></name><name><surname>Sassi</surname><given-names>Davide</given-names></name><name><surname>Roig-Juñent</surname><given-names>Sergio</given-names></name></person-group><article-title>A comprehensive guide to the Argentinian case-bearer beetle fauna (<tp:taxon-name><tp:taxon-name-part taxon-name-part-type="order">Coleoptera</tp:taxon-name-part></tp:taxon-name>, <tp:taxon-name><tp:taxon-name-part taxon-name-part-type="family">Chrysomelidae</tp:taxon-name-part></tp:taxon-name>, Camptosomata)</article-title><source>Zookeys</source><day>26</day><month>5</month><year>2017</year><volume>2017</volume><issue>677</issue><fpage>11</fpage><lpage>88</lpage><pub-id pub-id-type="doi">10.3897/zookeys.677.10778</pub-id></mixed-citation></tp:treatment-meta><tp:nomenclature><tp:taxon-name>
                <tp:taxon-name-part taxon-name-part-type="genus" reg="Cryptocephalus">Cryptocephalus</tp:taxon-name-part>
              </tp:taxon-name><tp:taxon-authority>Geoffroy, 1762</tp:taxon-authority><xref ref-type="fig" rid="F21">Fig. 21</xref><!--PageBreak--><tp:nomenclature-citation-list><tp:nomenclature-citation><tp:taxon-name>
                    <tp:taxon-name-part taxon-name-part-type="genus" reg="Cryptocephalus">Cryptocephalus</tp:taxon-name-part>
                  </tp:taxon-name><comment>Geoffroy, 1762: 231 (conserved name); <xref ref-type="bibr" rid="B41">Chevrolat 1836</xref>: 422; <xref ref-type="bibr" rid="B151">Saunders 1845</xref>: 142; <xref ref-type="bibr" rid="B137">Redtenbacher 1845</xref>: 118; <xref ref-type="bibr" rid="B60">Gistel 1848</xref>: 123; <xref ref-type="bibr" rid="B70">Haldeman 1849</xref>: 170; <xref ref-type="bibr" rid="B162">Stål 1857</xref>: 61; <xref ref-type="bibr" rid="B40">Chapuis 1874</xref>: 184; <xref ref-type="bibr" rid="B78">Jacoby 1880</xref>; 42; <xref ref-type="bibr" rid="B15">Baly 1877b</xref>: 32; <xref ref-type="bibr" rid="B25">Burmeister 1877</xref>: 64; <xref ref-type="bibr" rid="B24">Burlini 1953</xref>: 75; <xref ref-type="bibr" rid="B107">Lopatin 1965</xref>: 452; <xref ref-type="bibr" rid="B174">White 1968</xref>: 24; <xref ref-type="bibr" rid="B17">Blackwelder 1946</xref>: 644.</comment></tp:nomenclature-citation><tp:nomenclature-citation><tp:taxon-name>
                    <tp:taxon-name-part taxon-name-part-type="genus" reg="Cryptocephalus">Cryptocephalus</tp:taxon-name-part>
                  </tp:taxon-name><comment>Müller, 1764 (subsequent use).</comment></tp:nomenclature-citation><tp:nomenclature-citation><tp:taxon-name><tp:taxon-name-part taxon-name-part-type="equal">=</tp:taxon-name-part><tp:taxon-name-part taxon-name-part-type="genus" reg="Physicerus">Physicerus</tp:taxon-name-part></tp:taxon-name><comment> Chevrolat, 1836. </comment></tp:nomenclature-citation><tp:nomenclature-citation><tp:taxon-name><tp:taxon-name-part taxon-name-part-type="equal">=</tp:taxon-name-part><tp:taxon-name-part taxon-name-part-type="genus" reg="Strigogophorus">Strigogophorus</tp:taxon-name-part></tp:taxon-name><comment> Chevrolat, 1836 (nomen nudum). </comment></tp:nomenclature-citation><tp:nomenclature-citation><tp:taxon-name><tp:taxon-name-part taxon-name-part-type="equal">=</tp:taxon-name-part><tp:taxon-name-part taxon-name-part-type="genus" reg="Dicenopsis">Dicenopsis</tp:taxon-name-part></tp:taxon-name><comment> Saunders, 1842. </comment></tp:nomenclature-citation><tp:nomenclature-citation><tp:taxon-name><tp:taxon-name-part taxon-name-part-type="equal">=</tp:taxon-name-part><tp:taxon-name-part taxon-name-part-type="genus" reg="Mitocera">Mitocera</tp:taxon-name-part></tp:taxon-name><comment> Saunders, 1842. </comment></tp:nomenclature-citation><tp:nomenclature-citation><tp:taxon-name><tp:taxon-name-part taxon-name-part-type="equal">=</tp:taxon-name-part><tp:taxon-name-part taxon-name-part-type="genus" reg="Ochrosopsis">Ochrosopsis</tp:taxon-name-part></tp:taxon-name><comment> Saunders, 1843. </comment></tp:nomenclature-citation><tp:nomenclature-citation><tp:taxon-name><tp:taxon-name-part taxon-name-part-type="equal">=</tp:taxon-name-part><tp:taxon-name-part taxon-name-part-type="genus" reg="Anodonta">Anodonta</tp:taxon-name-part></tp:taxon-name><comment> Saunders, 1845, not <xref ref-type="bibr" rid="B103">Lamarck 1799</xref> (<tp:taxon-name><tp:taxon-name-part taxon-name-part-type="phylum">Mollusca</tp:taxon-name-part></tp:taxon-name>). </comment></tp:nomenclature-citation><tp:nomenclature-citation><tp:taxon-name><tp:taxon-name-part taxon-name-part-type="equal">=</tp:taxon-name-part><tp:taxon-name-part taxon-name-part-type="genus" reg="Idiocephala">Idiocephala</tp:taxon-name-part></tp:taxon-name><comment> Saunders, 1845. </comment></tp:nomenclature-citation><tp:nomenclature-citation><tp:taxon-name><tp:taxon-name-part taxon-name-part-type="equal">=</tp:taxon-name-part><tp:taxon-name-part taxon-name-part-type="genus" reg="Ochrosopsus">Ochrosopsus</tp:taxon-name-part></tp:taxon-name><comment>: Saunders, 1845 (error). </comment></tp:nomenclature-citation><tp:nomenclature-citation><tp:taxon-name><tp:taxon-name-part taxon-name-part-type="equal">=</tp:taxon-name-part><tp:taxon-name-part taxon-name-part-type="genus" reg="Canthostethus">Canthostethus</tp:taxon-name-part></tp:taxon-name><comment> Haldeman, 1849. </comment></tp:nomenclature-citation><tp:nomenclature-citation><tp:taxon-name><tp:taxon-name-part taxon-name-part-type="equal">=</tp:taxon-name-part><tp:taxon-name-part taxon-name-part-type="genus" reg="Mecostethus">Mecostethus</tp:taxon-name-part></tp:taxon-name><comment> Stål, 1857. </comment></tp:nomenclature-citation><tp:nomenclature-citation><tp:taxon-name><tp:taxon-name-part taxon-name-part-type="equal">=</tp:taxon-name-part><tp:taxon-name-part taxon-name-part-type="genus" reg="Euphyma">Euphyma</tp:taxon-name-part></tp:taxon-name><comment> Baly, 1877c. </comment></tp:nomenclature-citation></tp:nomenclature-citation-list></tp:nomenclature><tp:treatment-sec sec-type="type species" id="SECID0ECMGK"><title>Type species.</title><p>
                <italic><tp:taxon-name><tp:taxon-name-part taxon-name-part-type="genus" reg="Chrysomela">Chrysomela</tp:taxon-name-part> <tp:taxon-name-part taxon-name-part-type="species" reg="sericea">sericea</tp:taxon-name-part></tp:taxon-name></italic>, designated by <xref ref-type="bibr" rid="B104">Latreille 1810</xref>: 432.</p><fig id="F21" position="float" orientation="portrait"><label>Figure 21.</label><caption><p>
                    <italic><tp:taxon-name><tp:taxon-name-part taxon-name-part-type="genus" reg="Cryptocephalus">Cryptocephalus</tp:taxon-name-part> <tp:taxon-name-part taxon-name-part-type="species" reg="carbonarius">carbonarius</tp:taxon-name-part></tp:taxon-name></italic> Burmeister <sup>(2)</sup>, left: habitus (dorsal view), right: habitus (lateral view).</p></caption><graphic xmlns:xlink="http://www.w3.org/1999/xlink" xlink:href="zookeys-677-011-g021.jpg" position="float" orientation="portrait" xlink:type="simple" id="oo_137738.jpg"/></fig></tp:treatment-sec><tp:treatment-sec sec-type="diagnosis" id="SECID0ERNGK"><title>Diagnosis.</title><p>Anteriorly flat head, deeply inserted into the prothorax; eyes reniform; leading edge of prothorax laterally straight; denticles present on posterior margin of pronotum; thorax closely fitted to base of elytra (thus sometimes concealing denticles); anterior margin of intercoxal prosternal process uniformly concave or with medial flange; intercoxal width equal to or greater than width of coxal cavity; ventrite I of male without spines. Rectal apparatus bearing one ventral and two dorsal sclerites.</p></tp:treatment-sec><tp:treatment-sec sec-type="distribution" id="SECID0EAOGK"><title>Distribution.</title><p>Worldwide, with over 1700 species (<xref ref-type="bibr" rid="B36">Chamorro 2014b</xref>), with nine species cited for Argentina.</p></tp:treatment-sec><tp:treatment-sec sec-type="remarks" id="SECID0EKOGK"><title>Remarks.</title><p>Although a complex subgeneric classification does exist for Palearctic species (<xref ref-type="bibr" rid="B154">Schöller 2002</xref>), new world species including Argentinian, have not yet been assigned to subgenera.</p></tp:treatment-sec><tp:treatment-sec sec-type="Argentinian species checklist" id="SECID0EUOGK"><title>Argentinian species checklist.</title><p>1. <italic><tp:taxon-name><tp:taxon-name-part taxon-name-part-type="genus" reg="Cryptocephalus">Cryptocephalus</tp:taxon-name-part> <tp:taxon-name-part taxon-name-part-type="species" reg="acuminatus">acuminatus</tp:taxon-name-part></tp:taxon-name></italic> Jacoby, 1907 (<abbrev xmlns:xlink="http://www.w3.org/1999/xlink" xlink:title="Tucumán" id="ABBRID0EFPGK" xlink:type="simple">TUC</abbrev>).</p><p>2. <italic><tp:taxon-name><tp:taxon-name-part taxon-name-part-type="genus" reg="Cryptocephalus">Cryptocephalus</tp:taxon-name-part> <tp:taxon-name-part taxon-name-part-type="species" reg="argentinus">argentinus</tp:taxon-name-part></tp:taxon-name></italic> Jacoby, 1907 (<abbrev xmlns:xlink="http://www.w3.org/1999/xlink" xlink:title="Buenos Aires" id="ABBRID0EWPGK" xlink:type="simple">BAS</abbrev>).</p><p>3. <italic><tp:taxon-name><tp:taxon-name-part taxon-name-part-type="genus" reg="Cryptocephalus">Cryptocephalus</tp:taxon-name-part> <tp:taxon-name-part taxon-name-part-type="species" reg="carbonarius">carbonarius</tp:taxon-name-part></tp:taxon-name></italic> Burmeister, 1877 (<abbrev xmlns:xlink="http://www.w3.org/1999/xlink" xlink:title="Buenos Aires" id="ABBRID0EHQGK" xlink:type="simple">BAS</abbrev>).</p><p>4. <italic><tp:taxon-name><tp:taxon-name-part taxon-name-part-type="genus" reg="Cryptocephalus">Cryptocephalus</tp:taxon-name-part> <tp:taxon-name-part taxon-name-part-type="species" reg="fusculus">fusculus</tp:taxon-name-part></tp:taxon-name></italic> Suffrian, 1863 (<abbrev xmlns:xlink="http://www.w3.org/1999/xlink" xlink:title="Buenos Aires" id="ABBRID0EYQGK" xlink:type="simple">BAS</abbrev>).</p><p>5. <italic><tp:taxon-name><tp:taxon-name-part taxon-name-part-type="genus" reg="Cryptocephalus">Cryptocephalus</tp:taxon-name-part> <tp:taxon-name-part taxon-name-part-type="species" reg="incommodus">incommodus</tp:taxon-name-part></tp:taxon-name></italic> Suffrian, 1863 (<abbrev xmlns:xlink="http://www.w3.org/1999/xlink" xlink:title="Buenos Aires" id="ABBRID0EJRGK" xlink:type="simple">BAS</abbrev>).</p><p>6. <italic><tp:taxon-name><tp:taxon-name-part taxon-name-part-type="genus" reg="Cryptocephalus">Cryptocephalus</tp:taxon-name-part> <tp:taxon-name-part taxon-name-part-type="species" reg="misellus">misellus</tp:taxon-name-part></tp:taxon-name></italic> Suffrian, 1857 (<abbrev xmlns:xlink="http://www.w3.org/1999/xlink" xlink:title="Buenos Aires" id="ABBRID0E1RGK" xlink:type="simple">BAS</abbrev>, <abbrev xmlns:xlink="http://www.w3.org/1999/xlink" xlink:title="Corrientes" id="ABBRID0E5RGK" xlink:type="simple">CTS</abbrev>).</p><p>7. <italic><tp:taxon-name><tp:taxon-name-part taxon-name-part-type="genus" reg="Cryptocephalus">Cryptocephalus</tp:taxon-name-part> <tp:taxon-name-part taxon-name-part-type="species" reg="tucumanensis">tucumanensis</tp:taxon-name-part></tp:taxon-name></italic> Jacoby, 1907 (<abbrev xmlns:xlink="http://www.w3.org/1999/xlink" xlink:title="Tucumán" id="ABBRID0EPSGK" xlink:type="simple">TUC</abbrev>).</p><p>8. <italic><tp:taxon-name><tp:taxon-name-part taxon-name-part-type="genus" reg="Cryptocephalus">Cryptocephalus</tp:taxon-name-part> <tp:taxon-name-part taxon-name-part-type="species" reg="subaenescens">subaenescens</tp:taxon-name-part></tp:taxon-name></italic> Jacoby, 1907 (<abbrev xmlns:xlink="http://www.w3.org/1999/xlink" xlink:title="Tucumán" id="ABBRID0EATGK" xlink:type="simple">TUC</abbrev>).</p><!--PageBreak--></tp:treatment-sec><ref-list><ref id="B41"><mixed-citation xmlns:xlink="http://www.w3.org/1999/xlink" xlink:type="simple">
          <person-group><name name-style="western"><surname>Chevrolat</surname><given-names>LAA</given-names></name></person-group> (<year>1836</year>) <source>Catalogue des coléoptères de la collection de M. le comte Dejean. Deuxième Édition [Livraison 5]. In: Dejean PFMA (Ed.) Troisième édition, revue, corrigée et augmentée. 1–4.</source> <publisher-name>Méquignon-Marvis</publisher-name>, <publisher-loc>Paris</publisher-loc>, <size units="page">468 pp</size>. [end of 1836 (Madge 1988: 318)]</mixed-citation></ref><ref id="B151"><mixed-citation xmlns:xlink="http://www.w3.org/1999/xlink" xlink:type="simple">
          <person-group><name name-style="western"><surname>Saunders</surname><given-names>WW</given-names></name></person-group> (<year>1845</year>) <article-title>Descriptions of the <tp:taxon-name><tp:taxon-name-part taxon-name-part-type="family">Chrysomelidae</tp:taxon-name-part></tp:taxon-name> of Australia, allied to the genus <italic><tp:taxon-name><tp:taxon-name-part taxon-name-part-type="genus">Cryptocephalus</tp:taxon-name-part></tp:taxon-name></italic>.</article-title> <source>Transactions of the Entomological Society of London</source> <volume>4</volume>(<issue>2</issue>): <fpage>141</fpage>–<lpage>154</lpage>. <ext-link xlink:type="simple" ext-link-type="doi" xlink:href="10.1111/j.1365–2311.1845.tb01349.x">https://doi.org/10.1111/j.1365–2311.1845.tb01349.x</ext-link></mixed-citation></ref><ref id="B137"><mixed-citation xmlns:xlink="http://www.w3.org/1999/xlink" xlink:type="simple">
          <person-group><name name-style="western"><surname>Redtenbacher</surname><given-names>L</given-names></name></person-group> (<year>1845</year>) <source>Die Gattungen der deutschen Kaefer–Fauna nach der analytischen Methode bearbeitet, nebst einem kurz gefassten Leitfaden, zum Studium dieses Zweiges der Entomologie. C.</source> <publisher-name>Ueberreuter</publisher-name>, <publisher-loc>Wien</publisher-loc>, <size units="page">177 pp</size>. [2 pls]</mixed-citation></ref><ref id="B60"><mixed-citation xmlns:xlink="http://www.w3.org/1999/xlink" xlink:type="simple">
          <person-group><name name-style="western"><surname>Gistel</surname><given-names>J</given-names></name></person-group> (<year>1848</year>) <source>Naturgeschichte des Thierreichs für höhere schulen bearbeitet</source>. <publisher-loc>Stuttgart</publisher-loc>, <size units="page">216 pp</size>. [32 pls]</mixed-citation></ref><ref id="B70"><mixed-citation xmlns:xlink="http://www.w3.org/1999/xlink" xlink:type="simple">
          <person-group><name name-style="western"><surname>Haldeman</surname><given-names>SS</given-names></name></person-group> (<year>1849</year>) <article-title>Cryptocephalinarum Boreali-Americae diagnoses, cum speciebus novis museilecontiani.</article-title> <source>Proceedings of the Academy of Natural Sciences of Philadelphia</source> <volume>4</volume>: <fpage>169</fpage>–<lpage>171</lpage>.</mixed-citation></ref><ref id="B162"><mixed-citation xmlns:xlink="http://www.w3.org/1999/xlink" xlink:type="simple">
          <person-group><name name-style="western"><surname>Stål</surname><given-names>C</given-names></name></person-group> (<year>1857</year>) <article-title>Til Kannedomen af <tp:taxon-name><tp:taxon-name-part taxon-name-part-type="clade">Phytophaga</tp:taxon-name-part></tp:taxon-name>.</article-title> <source>Öfversigt Af Kongelige Vetenskaps–Akademiens Förhandlingar, Stockholm</source> <volume>14</volume>: <fpage>53</fpage>–<lpage>63</lpage>.</mixed-citation></ref><ref id="B40"><mixed-citation xmlns:xlink="http://www.w3.org/1999/xlink" xlink:type="simple">
          <person-group><name name-style="western"><surname>Chapuis</surname><given-names>F</given-names></name></person-group> (<year>1874</year>) <source>Famille des Phytophages. In: Laccordaire T, Chapuis F (Eds) Histoire naturelle des insectes. Genera des Coléoptères.</source> <publisher-name>Libraire Encyclopédique de Roret</publisher-name>, <publisher-loc>Paris Vol. 10</publisher-loc>, <size units="page">455 pp</size>.</mixed-citation></ref><ref id="B78"><mixed-citation xmlns:xlink="http://www.w3.org/1999/xlink" xlink:type="simple">
          <person-group><name name-style="western"><surname>Jacoby</surname><given-names>M</given-names></name></person-group> (<year>1880</year>) <source>Biologia Centrali–Americana, <tp:taxon-name><tp:taxon-name-part taxon-name-part-type="class">Insecta</tp:taxon-name-part></tp:taxon-name>. <tp:taxon-name><tp:taxon-name-part taxon-name-part-type="order">Coleoptera</tp:taxon-name-part></tp:taxon-name>. <tp:taxon-name><tp:taxon-name-part taxon-name-part-type="clade">Phytophaga</tp:taxon-name-part></tp:taxon-name> (part)</source>. <volume>Volume VI</volume>, <issue>Part 1</issue>. <publisher-name>Porter, RH</publisher-name>, <publisher-loc>London</publisher-loc>, <fpage>26</fpage>–<lpage>105</lpage>.</mixed-citation></ref><ref id="B15"><mixed-citation xmlns:xlink="http://www.w3.org/1999/xlink" xlink:type="simple">
          <person-group><name name-style="western"><surname>Baly</surname><given-names>JS</given-names></name></person-group> (<year>1877b</year>) <article-title>Descriptions of new genera and species of phytophagous beetles belonging to the family <tp:taxon-name><tp:taxon-name-part taxon-name-part-type="family">Cryptocephalidae</tp:taxon-name-part></tp:taxon-name>, together with diagnoses and remarks on previously described genera.</article-title> <source>Transactions of the entomological Society of London</source> <volume>25</volume>(<issue>1</issue>): <fpage>23</fpage>–<lpage>36</lpage>. <ext-link xlink:type="simple" ext-link-type="doi" xlink:href="10.1111/j.1365-2311.1877.tb02899.x">https://doi.org/10.1111/j.1365-2311.1877.tb02899.x</ext-link></mixed-citation></ref><ref id="B25"><mixed-citation xmlns:xlink="http://www.w3.org/1999/xlink" xlink:type="simple">
          <person-group><name name-style="western"><surname>Burmeister</surname><given-names>H</given-names></name></person-group> (<year>1877</year>) <article-title><tp:taxon-name><tp:taxon-name-part taxon-name-part-type="clade">Phytophaga</tp:taxon-name-part></tp:taxon-name> Argentina.</article-title> <source>Stettiner Entomologische Zeitung</source> <volume>38</volume>: <fpage>52</fpage>–<lpage>71</lpage>.</mixed-citation></ref><ref id="B24"><mixed-citation xmlns:xlink="http://www.w3.org/1999/xlink" xlink:type="simple">
          <person-group><name name-style="western"><surname>Burlini</surname><given-names>M</given-names></name></person-group> (<year>1953</year>) <article-title>Une nouvelle espece de <italic><tp:taxon-name><tp:taxon-name-part taxon-name-part-type="genus">Cryptocephalus</tp:taxon-name-part></tp:taxon-name></italic> de Maroc: Cryptoc. Kocheri Burlini (<tp:taxon-name><tp:taxon-name-part taxon-name-part-type="order">Coleoptera</tp:taxon-name-part></tp:taxon-name>: <tp:taxon-name><tp:taxon-name-part taxon-name-part-type="family">Chrysomelidae</tp:taxon-name-part></tp:taxon-name>).</article-title> <source>Bulletin de la Société de Sciences Naturelles du Maroc Rabat,</source> <volume>5</volume>: <fpage>73</fpage>–<lpage>75</lpage>.</mixed-citation></ref><ref id="B107"><mixed-citation xmlns:xlink="http://www.w3.org/1999/xlink" xlink:type="simple">
          <person-group><name name-style="western"><surname>Lopatin</surname><given-names>IK</given-names></name></person-group> (<year>1965</year>) <article-title>Contributions to the systematics of the genus <italic><tp:taxon-name><tp:taxon-name-part taxon-name-part-type="genus">Cryptocephalus</tp:taxon-name-part></tp:taxon-name></italic> Geoffr. (<tp:taxon-name><tp:taxon-name-part taxon-name-part-type="order">Coleoptera</tp:taxon-name-part></tp:taxon-name>, <tp:taxon-name><tp:taxon-name-part taxon-name-part-type="family">Chrysomelidae</tp:taxon-name-part></tp:taxon-name>).</article-title> <source>Ceskoslovenská Spoleínosti Entomologická,</source> <volume>62</volume>(<issue>6</issue>): <fpage>451</fpage>–<lpage>457</lpage>.</mixed-citation></ref><ref id="B174"><mixed-citation xmlns:xlink="http://www.w3.org/1999/xlink" xlink:type="simple">
          <person-group><name name-style="western"><surname>White</surname><given-names>RE</given-names></name></person-group> (<year>1968</year>) <source>A review of the genus <italic><tp:taxon-name><tp:taxon-name-part taxon-name-part-type="genus">Cryptocephalus</tp:taxon-name-part></tp:taxon-name></italic> in America north of Mexico (<tp:taxon-name><tp:taxon-name-part taxon-name-part-type="family">Chrysomelidae</tp:taxon-name-part></tp:taxon-name>: <tp:taxon-name><tp:taxon-name-part taxon-name-part-type="order">Coleoptera</tp:taxon-name-part></tp:taxon-name>).</source> <publisher-name>Smithsonian Institution Press</publisher-name>, <publisher-loc>Washington, D.C.</publisher-loc>, <size units="page">124 pp</size>.</mixed-citation></ref><ref id="B17"><mixed-citation xmlns:xlink="http://www.w3.org/1999/xlink" xlink:type="simple">
          <person-group><name name-style="western"><surname>Blackwelder</surname><given-names>RE</given-names></name></person-group> (<year>1946</year>) <article-title>(<tp:taxon-name><tp:taxon-name-part taxon-name-part-type="family">Chrysomelidae</tp:taxon-name-part></tp:taxon-name>) Checklist of the coleopterous insects of México, Central America, The West Indies, and South America.</article-title> <source>United States National Museum Bulletin</source> <volume>185</volume>(<issue>4</issue>): <fpage>627</fpage>–<lpage>764</lpage>.</mixed-citation></ref><ref id="B103"><mixed-citation xmlns:xlink="http://www.w3.org/1999/xlink" xlink:type="simple">
          <person-group><name name-style="western"><surname>Lamarck</surname><given-names>JBPA de Monet</given-names></name></person-group> (<year>1799</year>) <article-title>Prodrome d’une nouvelle classification des coquilles, comprenant une rédaction appropriée des caractères génériques, et l’établissement d’un grand nombre de genres nouveaux</article-title>. <source>Mémoires de la Société d’Histoire Naturelle de Paris</source>, 1 [an VII], <fpage>63</fpage>–<lpage>91</lpage>, 1 tableau. <publisher-loc>Paris</publisher-loc>.</mixed-citation></ref><ref id="B104"><mixed-citation xmlns:xlink="http://www.w3.org/1999/xlink" xlink:type="simple">
          <person-group><name name-style="western"><surname>Latreille</surname><given-names>PA</given-names></name></person-group> (<year>1810</year>) <source>Considérations générales sur l’ordre naturel des animaux composant les classes des crustacés, des arachnides, et des insectes; avec un tableau méthodique de leurs genres, disposés en familles.</source> <publisher-name>Schoell</publisher-name>, <publisher-loc>F., Paris</publisher-loc>, <size units="page">444 pp</size>.</mixed-citation></ref><ref id="B36"><mixed-citation xmlns:xlink="http://www.w3.org/1999/xlink" xlink:type="simple">
          <person-group><name name-style="western"><surname>Chamorro</surname><given-names>ML</given-names></name></person-group> (<year>2014b</year>) <article-title><tp:taxon-name><tp:taxon-name-part taxon-name-part-type="family">Chrysomelidae</tp:taxon-name-part></tp:taxon-name>: 2.7.5 <tp:taxon-name><tp:taxon-name-part taxon-name-part-type="subfamily">Cryptocephalinae</tp:taxon-name-part></tp:taxon-name> Gyllenhal, 1813.</article-title> In: <person-group><name name-style="western"><surname>Leschen</surname><given-names>RAB</given-names></name><name name-style="western"><surname>Beutel</surname><given-names>RG</given-names></name><name name-style="western"><surname>Lawrence</surname><given-names>JF</given-names></name></person-group> (<role>Eds</role>) <issue-title>Handbook of Zoology.</issue-title> <source><tp:taxon-name><tp:taxon-name-part taxon-name-part-type="phylum">Arthropoda</tp:taxon-name-part></tp:taxon-name>: <tp:taxon-name><tp:taxon-name-part taxon-name-part-type="class">Insecta</tp:taxon-name-part></tp:taxon-name>. <tp:taxon-name><tp:taxon-name-part taxon-name-part-type="order">Coleoptera</tp:taxon-name-part></tp:taxon-name>, Beetles. Vol. 3: Morphology and Systematics (<tp:taxon-name><tp:taxon-name-part taxon-name-part-type="clade">Phytophaga</tp:taxon-name-part></tp:taxon-name>). Walter De Gruyter, Berlin</source>, <fpage>230</fpage>–<lpage>236</lpage>.</mixed-citation></ref><ref id="B154"><mixed-citation xmlns:xlink="http://www.w3.org/1999/xlink" xlink:type="simple">
          <person-group><name name-style="western"><surname>Schöller</surname><given-names>M</given-names></name></person-group> (<year>2002</year>) <article-title>Taxonomy of <italic><tp:taxon-name><tp:taxon-name-part taxon-name-part-type="genus">Cryptocephalus</tp:taxon-name-part></tp:taxon-name></italic> Geoffroy - what do we know?</article-title> <source>Mitteilungen internationaler entomologischer Verein</source>, <volume>27</volume>(<issue>1</issue>/<issue>2</issue>): <fpage>59</fpage>–<lpage>76</lpage>.</mixed-citation></ref></ref-list></tp:taxon-treatment>
