# Supplementary material for: A comprehensive guide to the Argentinian case-bearer beetle fauna (Coleoptera, Chrysomelidae, Camptosomata)
Source: Zookeys. 2017 May 26;(677):11–88. doi: 10.3897/zookeys.677.10778 (PMC5537999; doi:10.3897/zookeys.677.10778)
Supplement: XML Treatment for Lexiphanes [file zookeys.677.10778-treatment28.xml]

<!DOCTYPE tp:taxon-treatment
  PUBLIC "-//TaxonX//DTD Taxonomic Treatment Publishing DTD v0 20100105//EN" "tax-treatment-NSO.dtd">
<tp:taxon-treatment xmlns:tp="http://www.plazi.org/taxpub"><tp:treatment-meta><kwd-group><label>Taxon classification</label><kwd><named-content xmlns:xlink="http://www.w3.org/1999/xlink" content-type="kingdom">Animalia</named-content></kwd><kwd><named-content xmlns:xlink="http://www.w3.org/1999/xlink" content-type="order">Coleoptera</named-content></kwd><kwd><named-content xmlns:xlink="http://www.w3.org/1999/xlink" content-type="family">Chrysomelidae</named-content></kwd></kwd-group><mixed-citation publication-type="journal"><person-group><name><surname>Agrain</surname><given-names>Federico A.</given-names></name><name><surname>Chamorro</surname><given-names>Maria Lourdes</given-names></name><name><surname>Cabrera</surname><given-names>Nora</given-names></name><name><surname>Sassi</surname><given-names>Davide</given-names></name><name><surname>Roig-Juñent</surname><given-names>Sergio</given-names></name></person-group><article-title>A comprehensive guide to the Argentinian case-bearer beetle fauna (<tp:taxon-name><tp:taxon-name-part taxon-name-part-type="order">Coleoptera</tp:taxon-name-part></tp:taxon-name>, <tp:taxon-name><tp:taxon-name-part taxon-name-part-type="family">Chrysomelidae</tp:taxon-name-part></tp:taxon-name>, Camptosomata)</article-title><source>Zookeys</source><day>26</day><month>5</month><year>2017</year><volume>2017</volume><issue>677</issue><fpage>11</fpage><lpage>88</lpage><pub-id pub-id-type="doi">10.3897/zookeys.677.10778</pub-id></mixed-citation></tp:treatment-meta><tp:nomenclature><tp:taxon-name>
                <tp:taxon-name-part taxon-name-part-type="genus" reg="Lexiphanes">Lexiphanes</tp:taxon-name-part>
              </tp:taxon-name><tp:taxon-authority>Gistel, 1848</tp:taxon-authority><xref ref-type="fig" rid="F22">Fig. 22</xref><tp:nomenclature-citation-list><tp:nomenclature-citation><tp:taxon-name>
                    <tp:taxon-name-part taxon-name-part-type="genus" reg="Lexiphanes">Lexiphanes</tp:taxon-name-part>
                  </tp:taxon-name><comment>Gistel, 1848: 123; <xref ref-type="bibr" rid="B13">Balsbaugh 1966</xref>: 660.</comment></tp:nomenclature-citation><tp:nomenclature-citation><tp:taxon-name><tp:taxon-name-part taxon-name-part-type="equal">=</tp:taxon-name-part><tp:taxon-name-part taxon-name-part-type="genus" reg="Monachus">Monachus</tp:taxon-name-part></tp:taxon-name><comment><xref ref-type="bibr" rid="B41">Chevrolat 1836</xref> (not <xref ref-type="bibr" rid="B93">Kaup 1829</xref>, not Flemming 1822). </comment></tp:nomenclature-citation><tp:nomenclature-citation><tp:taxon-name><tp:taxon-name-part taxon-name-part-type="equal">=</tp:taxon-name-part><tp:taxon-name-part taxon-name-part-type="genus" reg="Monachulus">Monachulus</tp:taxon-name-part></tp:taxon-name><comment><xref ref-type="bibr" rid="B105">Leng 1918</xref>. </comment></tp:nomenclature-citation></tp:nomenclature-citation-list></tp:nomenclature><tp:treatment-sec sec-type="type species" id="SECID0EJWGK"><title>Type species.</title><p>
                <italic><tp:taxon-name><tp:taxon-name-part taxon-name-part-type="genus" reg="Cryptocephalus">Cryptocephalus</tp:taxon-name-part> <tp:taxon-name-part taxon-name-part-type="species" reg="saponatus">saponatus</tp:taxon-name-part></tp:taxon-name></italic> Fabricius [= <italic><tp:taxon-name><tp:taxon-name-part taxon-name-part-type="genus" reg="Lexiphanes">Lexiphanes</tp:taxon-name-part> <tp:taxon-name-part taxon-name-part-type="species" reg="saponatus">saponatus</tp:taxon-name-part></tp:taxon-name></italic> (Fabricius)], designated by <xref ref-type="bibr" rid="B13">Balsbaugh (1966</xref>: 660).</p><fig id="F22" position="float" orientation="portrait"><label>Figure 22.</label><caption><p>
                    <italic><tp:taxon-name><tp:taxon-name-part taxon-name-part-type="genus" reg="Lexiphanes">Lexiphanes</tp:taxon-name-part> <tp:taxon-name-part taxon-name-part-type="species" reg="consimilis">consimilis</tp:taxon-name-part></tp:taxon-name></italic> (Suffrian) <sup>(2)</sup>, left: habitus (dorsal view), right: habitus (lateral view).</p></caption><graphic xmlns:xlink="http://www.w3.org/1999/xlink" xlink:href="zookeys-677-011-g022.jpg" position="float" orientation="portrait" xlink:type="simple" id="oo_137739.jpg"/></fig></tp:treatment-sec><tp:treatment-sec sec-type="diagnosis" id="SECID0EDYGK"><title>Diagnosis.</title><p>
                <italic><tp:taxon-name><tp:taxon-name-part taxon-name-part-type="genus" reg="Lexiphanes">Lexiphanes</tp:taxon-name-part></tp:taxon-name></italic> may be most commonly confused with <italic><tp:taxon-name><tp:taxon-name-part taxon-name-part-type="genus" reg="Stegnocephala">Stegnocephala</tp:taxon-name-part></tp:taxon-name></italic> and less so with <italic><tp:taxon-name><tp:taxon-name-part taxon-name-part-type="genus" reg="Cryptocephalus">Cryptocephalus</tp:taxon-name-part></tp:taxon-name></italic>. Both genera in <tp:taxon-name><tp:taxon-name-part taxon-name-part-type="subtribe">Monachulina</tp:taxon-name-part></tp:taxon-name> have shorter antennae (rarely surpassing half of entire body length) with antennomeres anteriorly expanded (less so in <italic><tp:taxon-name><tp:taxon-name-part taxon-name-part-type="genus" reg="Lexiphanes">Lexiphanes</tp:taxon-name-part></tp:taxon-name></italic>). Also, the intercoxal prosternal process is wide and bilobed with small lateral projections and the anterior margin of intercoxal prosternal process uniformly concave (<xref ref-type="bibr" rid="B37">Chamorro-Lacayo and Konstantinov 2004</xref>). <italic><tp:taxon-name><tp:taxon-name-part taxon-name-part-type="genus" reg="Lexiphanes">Lexiphanes</tp:taxon-name-part></tp:taxon-name></italic> can be distinguished from <italic><tp:taxon-name><tp:taxon-name-part taxon-name-part-type="genus" reg="Stegnocephala">Stegnocephala</tp:taxon-name-part></tp:taxon-name></italic> by the more uniform rounded shape of the pronotum, which lacks basolateral depressions. The prothoracic anterior opening in <italic><tp:taxon-name><tp:taxon-name-part taxon-name-part-type="genus" reg="Lexiphanes">Lexiphanes</tp:taxon-name-part></tp:taxon-name></italic> has a circumference, best viewed anteriorly, with the dorsal and ventral margins on the similar vertical plane (in lateral view). In general, <italic><tp:taxon-name><tp:taxon-name-part taxon-name-part-type="genus" reg="Stegnocephala">Stegnocephala</tp:taxon-name-part></tp:taxon-name></italic> is larger, more robust, and colorful than <italic><tp:taxon-name><tp:taxon-name-part taxon-name-part-type="genus" reg="Lexiphanes">Lexiphanes</tp:taxon-name-part></tp:taxon-name></italic>.</p></tp:treatment-sec><tp:treatment-sec sec-type="distribution" id="SECID0E52GK"><title>Distribution.</title><p>This genus is restricted to the New World, from México to Argentina with over 100 species. 11 of which are present in Argentina.</p></tp:treatment-sec><tp:treatment-sec sec-type="remarks" id="SECID0ED3GK"><title>Remarks.</title><p>
                <xref ref-type="bibr" rid="B13">Balsbaugh (1966)</xref> revised the North American species of this genus. The limits of the subtribe, genera, and species need revision. Information is lacking for Central and South American species that are known only from their original descriptions in the 19<sup>th</sup> century. The presence of denticles on the posterior margin of pronotum is shared with <tp:taxon-name><tp:taxon-name-part taxon-name-part-type="subtribe">Cryptocephalina</tp:taxon-name-part></tp:taxon-name>, therefore <tp:taxon-name><tp:taxon-name-part taxon-name-part-type="subtribe">Monachulina</tp:taxon-name-part></tp:taxon-name> may not be a natural group, and may be a synonym of <tp:taxon-name><tp:taxon-name-part taxon-name-part-type="subtribe">Cryptocephalina</tp:taxon-name-part></tp:taxon-name>. This hypothesis remains to be tested.</p></tp:treatment-sec><tp:treatment-sec sec-type="Argentinian species checklist" id="SECID0EZ4GK"><title>Argentinian species checklist.</title><p>1. <italic><tp:taxon-name><tp:taxon-name-part taxon-name-part-type="genus" reg="Lexiphanes">Lexiphanes</tp:taxon-name-part> <tp:taxon-name-part taxon-name-part-type="species" reg="anthracinus">anthracinus</tp:taxon-name-part></tp:taxon-name></italic> (Burmeister, 1877) (Patagonia, <abbrev xmlns:xlink="http://www.w3.org/1999/xlink" xlink:title="Río Negro" id="ABBRID0EK5GK" xlink:type="simple">RNO</abbrev>).</p><p>2. <italic><tp:taxon-name><tp:taxon-name-part taxon-name-part-type="genus" reg="Lexiphanes">Lexiphanes</tp:taxon-name-part> <tp:taxon-name-part taxon-name-part-type="species" reg="biplagiatus">biplagiatus</tp:taxon-name-part></tp:taxon-name></italic> (Boheman, 1858) (<abbrev xmlns:xlink="http://www.w3.org/1999/xlink" xlink:title="Buenos Aires" id="ABBRID0E25GK" xlink:type="simple">BAS</abbrev>, <abbrev xmlns:xlink="http://www.w3.org/1999/xlink" xlink:title="Corrientes" id="ABBRID0E65GK" xlink:type="simple">CTS</abbrev>).</p><p>3. <italic><tp:taxon-name><tp:taxon-name-part taxon-name-part-type="genus" reg="Lexiphanes">Lexiphanes</tp:taxon-name-part> <tp:taxon-name-part taxon-name-part-type="species" reg="coenobita">coenobita</tp:taxon-name-part></tp:taxon-name></italic> (Suffrian, 1863) (<abbrev xmlns:xlink="http://www.w3.org/1999/xlink" xlink:title="Tucumán" id="ABBRID0EQ6GK" xlink:type="simple">TUC</abbrev>).</p><p>4. <italic><tp:taxon-name><tp:taxon-name-part taxon-name-part-type="genus" reg="Lexiphanes">Lexiphanes</tp:taxon-name-part> <tp:taxon-name-part taxon-name-part-type="species" reg="consimilis">consimilis</tp:taxon-name-part></tp:taxon-name></italic> (Suffrian, 1863) (<abbrev xmlns:xlink="http://www.w3.org/1999/xlink" xlink:title="Buenos Aires" id="ABBRID0EBAHK" xlink:type="simple">BAS</abbrev>).</p><p>5. <italic><tp:taxon-name><tp:taxon-name-part taxon-name-part-type="genus" reg="Lexiphanes">Lexiphanes</tp:taxon-name-part> <tp:taxon-name-part taxon-name-part-type="species" reg="ebeninus">ebeninus</tp:taxon-name-part></tp:taxon-name></italic> (Burmeister, 1877) (<abbrev xmlns:xlink="http://www.w3.org/1999/xlink" xlink:title="Santa Cruz" id="ABBRID0ESAHK" xlink:type="simple">SCZ</abbrev>).</p><!--PageBreak--><p>6. <italic><tp:taxon-name><tp:taxon-name-part taxon-name-part-type="genus" reg="Lexiphanes">Lexiphanes</tp:taxon-name-part> <tp:taxon-name-part taxon-name-part-type="species" reg="flavifrons">flavifrons</tp:taxon-name-part></tp:taxon-name></italic> (Burmeister, 1877) (Patagonia, <abbrev xmlns:xlink="http://www.w3.org/1999/xlink" xlink:title="Santa Cruz" id="ABBRID0EEBHK" xlink:type="simple">SCZ</abbrev>).</p><p>7. <italic><tp:taxon-name><tp:taxon-name-part taxon-name-part-type="genus" reg="Lexiphanes">Lexiphanes</tp:taxon-name-part> <tp:taxon-name-part taxon-name-part-type="species" reg="granarius">granarius</tp:taxon-name-part></tp:taxon-name></italic> (Suffrian, 1863) (Argentina).</p><p>8. <italic><tp:taxon-name><tp:taxon-name-part taxon-name-part-type="genus" reg="Lexiphanes">Lexiphanes</tp:taxon-name-part> <tp:taxon-name-part taxon-name-part-type="species" reg="modestus">modestus</tp:taxon-name-part></tp:taxon-name></italic> (Boheman, 1858) (Argentina).</p><p>9. <italic><tp:taxon-name><tp:taxon-name-part taxon-name-part-type="genus" reg="Lexiphanes">Lexiphanes</tp:taxon-name-part> <tp:taxon-name-part taxon-name-part-type="species" reg="nigritulus">nigritulus</tp:taxon-name-part></tp:taxon-name></italic> (Boheman, 1858) (<abbrev xmlns:xlink="http://www.w3.org/1999/xlink" xlink:title="Buenos Aires" id="ABBRID0EPCHK" xlink:type="simple">BAS</abbrev>).</p><p>10. <italic><tp:taxon-name><tp:taxon-name-part taxon-name-part-type="genus" reg="Lexiphanes">Lexiphanes</tp:taxon-name-part> <tp:taxon-name-part taxon-name-part-type="species" reg="ornatipennis">ornatipennis</tp:taxon-name-part></tp:taxon-name></italic> (Jacoby, 1908) (<abbrev xmlns:xlink="http://www.w3.org/1999/xlink" xlink:title="Tucumán" id="ABBRID0EADHK" xlink:type="simple">TUC</abbrev>).</p><p>11. <italic><tp:taxon-name><tp:taxon-name-part taxon-name-part-type="genus" reg="Lexiphanes">Lexiphanes</tp:taxon-name-part> <tp:taxon-name-part taxon-name-part-type="species" reg="saucius">saucius</tp:taxon-name-part></tp:taxon-name></italic> (Burmeister, 1877) (<abbrev xmlns:xlink="http://www.w3.org/1999/xlink" xlink:title="Buenos Aires" id="ABBRID0ERDHK" xlink:type="simple">BAS</abbrev>).</p></tp:treatment-sec><ref-list><ref id="B13"><mixed-citation xmlns:xlink="http://www.w3.org/1999/xlink" xlink:type="simple">
          <person-group><name name-style="western"><surname>Balsbaugh</surname><given-names>EU Jr</given-names></name></person-group> (<year>1966</year>) <article-title>Genus <italic><tp:taxon-name><tp:taxon-name-part taxon-name-part-type="genus">Lexiphanes</tp:taxon-name-part></tp:taxon-name></italic> of America north of Mexico (<tp:taxon-name><tp:taxon-name-part taxon-name-part-type="order">Coleoptera</tp:taxon-name-part></tp:taxon-name>: <tp:taxon-name><tp:taxon-name-part taxon-name-part-type="family">Chrysomelidae</tp:taxon-name-part></tp:taxon-name>).</article-title> <source>Proceedings of the United States National Museum</source> <volume>117</volume>(<issue>3521</issue>): <fpage>655</fpage>–<lpage>680</lpage>.</mixed-citation></ref><ref id="B41"><mixed-citation xmlns:xlink="http://www.w3.org/1999/xlink" xlink:type="simple">
          <person-group><name name-style="western"><surname>Chevrolat</surname><given-names>LAA</given-names></name></person-group> (<year>1836</year>) <source>Catalogue des coléoptères de la collection de M. le comte Dejean. Deuxième Édition [Livraison 5]. In: Dejean PFMA (Ed.) Troisième édition, revue, corrigée et augmentée. 1–4.</source> <publisher-name>Méquignon-Marvis</publisher-name>, <publisher-loc>Paris</publisher-loc>, <size units="page">468 pp</size>. [end of 1836 (Madge 1988: 318)]</mixed-citation></ref><ref id="B93"><mixed-citation xmlns:xlink="http://www.w3.org/1999/xlink" xlink:type="simple">
          <person-group><name name-style="western"><surname>Kaup</surname><given-names>JJ</given-names></name></person-group> (<year>1829</year>) <source>Skizzirte Entwickelungs–Geschichte und naturliches System der europaischen Thierwelt</source>. <publisher-loc>Darmstadt</publisher-loc>, <size units="page">204 pp</size>.</mixed-citation></ref><ref id="B105"><mixed-citation xmlns:xlink="http://www.w3.org/1999/xlink" xlink:type="simple">
          <person-group><name name-style="western"><surname>Leng</surname><given-names>CW</given-names></name></person-group> (<year>1918</year>) <article-title>Notes on some changes in the list of <tp:taxon-name><tp:taxon-name-part taxon-name-part-type="order">Coleoptera</tp:taxon-name-part></tp:taxon-name>.</article-title> <source>Journal of the New York Entomological Society</source> <volume>26</volume>: <fpage>201</fpage>–<lpage>211</lpage>.</mixed-citation></ref><ref id="B37"><mixed-citation xmlns:xlink="http://www.w3.org/1999/xlink" xlink:type="simple">
          <person-group><name name-style="western"><surname>Chamorro-Lacayo</surname><given-names>ML</given-names></name><name name-style="western"><surname>Konstantinov</surname><given-names>AS</given-names></name></person-group> (<year>2004</year>) <article-title>Morphology of the prothorax and procoxa in the New World <tp:taxon-name><tp:taxon-name-part taxon-name-part-type="tribe">Cryptocephalini</tp:taxon-name-part></tp:taxon-name> (<tp:taxon-name><tp:taxon-name-part taxon-name-part-type="order">Coleoptera</tp:taxon-name-part></tp:taxon-name>: <tp:taxon-name><tp:taxon-name-part taxon-name-part-type="family">Chrysomelidae</tp:taxon-name-part></tp:taxon-name>: <tp:taxon-name><tp:taxon-name-part taxon-name-part-type="subfamily">Cryptocephalinae</tp:taxon-name-part></tp:taxon-name>).</article-title> <source>Zootaxa</source> <volume>676</volume>: <fpage>1</fpage>–<lpage>46</lpage>.</mixed-citation></ref></ref-list></tp:taxon-treatment>
