# Supplementary material for: A comprehensive guide to the Argentinian case-bearer beetle fauna (Coleoptera, Chrysomelidae, Camptosomata)
Source: Zookeys. 2017 May 26;(677):11–88. doi: 10.3897/zookeys.677.10778 (PMC5537999; doi:10.3897/zookeys.677.10778)
Supplement: XML Treatment for Griburius [file zookeys.677.10778-treatment30.xml]

<!DOCTYPE tp:taxon-treatment
  PUBLIC "-//TaxonX//DTD Taxonomic Treatment Publishing DTD v0 20100105//EN" "tax-treatment-NSO.dtd">
<tp:taxon-treatment xmlns:tp="http://www.plazi.org/taxpub"><tp:treatment-meta><kwd-group><label>Taxon classification</label><kwd><named-content xmlns:xlink="http://www.w3.org/1999/xlink" content-type="kingdom">Animalia</named-content></kwd><kwd><named-content xmlns:xlink="http://www.w3.org/1999/xlink" content-type="order">Coleoptera</named-content></kwd><kwd><named-content xmlns:xlink="http://www.w3.org/1999/xlink" content-type="family">Chrysomelidae</named-content></kwd></kwd-group><mixed-citation publication-type="journal"><person-group><name><surname>Agrain</surname><given-names>Federico A.</given-names></name><name><surname>Chamorro</surname><given-names>Maria Lourdes</given-names></name><name><surname>Cabrera</surname><given-names>Nora</given-names></name><name><surname>Sassi</surname><given-names>Davide</given-names></name><name><surname>Roig-Juñent</surname><given-names>Sergio</given-names></name></person-group><article-title>A comprehensive guide to the Argentinian case-bearer beetle fauna (<tp:taxon-name><tp:taxon-name-part taxon-name-part-type="order">Coleoptera</tp:taxon-name-part></tp:taxon-name>, <tp:taxon-name><tp:taxon-name-part taxon-name-part-type="family">Chrysomelidae</tp:taxon-name-part></tp:taxon-name>, Camptosomata)</article-title><source>Zookeys</source><day>26</day><month>5</month><year>2017</year><volume>2017</volume><issue>677</issue><fpage>11</fpage><lpage>88</lpage><pub-id pub-id-type="doi">10.3897/zookeys.677.10778</pub-id></mixed-citation></tp:treatment-meta><tp:nomenclature><tp:taxon-name>
                <tp:taxon-name-part taxon-name-part-type="genus" reg="Griburius">Griburius</tp:taxon-name-part>
              </tp:taxon-name><tp:taxon-authority>Haldeman, 1849</tp:taxon-authority><xref ref-type="fig" rid="F24">Fig. 24</xref><tp:nomenclature-citation-list><tp:nomenclature-citation><tp:taxon-name>
                    <tp:taxon-name-part taxon-name-part-type="genus" reg="Griburius">Griburius</tp:taxon-name-part>
                  </tp:taxon-name><comment>Haldeman, 1849: 245.</comment></tp:nomenclature-citation><tp:nomenclature-citation><tp:taxon-name><tp:taxon-name-part taxon-name-part-type="equal">=</tp:taxon-name-part><tp:taxon-name-part taxon-name-part-type="genus" reg="Scolochrus">Scolochrus</tp:taxon-name-part></tp:taxon-name><comment> Suffrian, 1852. </comment></tp:nomenclature-citation></tp:nomenclature-citation-list></tp:nomenclature><tp:treatment-sec sec-type="type species" id="SECID0E6SHK"><title>Type species.</title><p>
                <italic><tp:taxon-name><tp:taxon-name-part taxon-name-part-type="genus" reg="Griburius">Griburius</tp:taxon-name-part> <tp:taxon-name-part taxon-name-part-type="species" reg="scutellaris">scutellaris</tp:taxon-name-part></tp:taxon-name></italic> <xref ref-type="bibr" rid="B70">Haldeman 1849</xref>: 245 (= <italic><tp:taxon-name><tp:taxon-name-part taxon-name-part-type="genus" reg="Cryptocephalus">Cryptocephalus</tp:taxon-name-part> <tp:taxon-name-part taxon-name-part-type="species" reg="scutellaris">scutellaris</tp:taxon-name-part></tp:taxon-name></italic> Fabricius, 1801), by monotypy.</p><fig id="F24" position="float" orientation="portrait"><label>Figure 24.</label><caption><p>
                    <italic><tp:taxon-name><tp:taxon-name-part taxon-name-part-type="genus" reg="Griburius">Griburius</tp:taxon-name-part> <tp:taxon-name-part taxon-name-part-type="species" reg="cultus">cultus</tp:taxon-name-part></tp:taxon-name></italic> (Suffrian) <sup>(4)</sup>, left: habitus (dorsal view), right: habitus (lateral view).</p></caption><graphic xmlns:xlink="http://www.w3.org/1999/xlink" xlink:href="zookeys-677-011-g024.jpg" position="float" orientation="portrait" xlink:type="simple" id="oo_137741.jpg"/></fig></tp:treatment-sec><tp:treatment-sec sec-type="diagnosis" id="SECID0EZUHK"><title>Diagnosis.</title><p>Recently, <xref ref-type="bibr" rid="B34">Chamorro (2013)</xref> provided the following characters to identify the species of this genus: posterior margin of intercoxal prosternal process rounded; lateral margin of elytra deeply excised exposing abdomen caudally, elytra length approximately 2× or less length of pronotum. However, the limits of <italic><tp:taxon-name><tp:taxon-name-part taxon-name-part-type="genus" reg="Griburius">Griburius</tp:taxon-name-part></tp:taxon-name></italic> and <italic><tp:taxon-name><tp:taxon-name-part taxon-name-part-type="genus" reg="Metallactus">Metallactus</tp:taxon-name-part></tp:taxon-name></italic> are confused and require revision.</p></tp:treatment-sec><tp:treatment-sec sec-type="distribution" id="SECID0EDWHK"><title>Distribution.</title><p>Nearctic and Neotropical.</p></tp:treatment-sec><tp:treatment-sec sec-type="Argentinian species checklist" id="SECID0ESWHK"><title>Argentinian species checklist.</title><p>
                <italic><tp:taxon-name><tp:taxon-name-part taxon-name-part-type="genus" reg="Griburius">Griburius</tp:taxon-name-part> <tp:taxon-name-part taxon-name-part-type="species" reg="bilineolatus">bilineolatus</tp:taxon-name-part></tp:taxon-name></italic> (Suffrian, 1866) (<abbrev xmlns:xlink="http://www.w3.org/1999/xlink" xlink:title="Buenos Aires" id="ABBRID0EDXHK" xlink:type="simple">BAS</abbrev>, <abbrev xmlns:xlink="http://www.w3.org/1999/xlink" xlink:title="Córdoba" id="ABBRID0EHXHK" xlink:type="simple">COR</abbrev>).</p><p>
                <italic><tp:taxon-name><tp:taxon-name-part taxon-name-part-type="genus" reg="Griburius">Griburius</tp:taxon-name-part> <tp:taxon-name-part taxon-name-part-type="species" reg="conspurcatus">conspurcatus</tp:taxon-name-part></tp:taxon-name></italic> (Suffrian, 1866) (<abbrev xmlns:xlink="http://www.w3.org/1999/xlink" xlink:title="Buenos Aires" id="ABBRID0EYXHK" xlink:type="simple">BAS</abbrev>).</p><p>
                <italic><tp:taxon-name><tp:taxon-name-part taxon-name-part-type="genus" reg="Griburius">Griburius</tp:taxon-name-part> <tp:taxon-name-part taxon-name-part-type="species" reg="cultus">cultus</tp:taxon-name-part></tp:taxon-name></italic> (Suffrian, 1866) (<abbrev xmlns:xlink="http://www.w3.org/1999/xlink" xlink:title="Buenos Aires" id="ABBRID0EJYHK" xlink:type="simple">BAS</abbrev>).</p><p>
                <italic><tp:taxon-name><tp:taxon-name-part taxon-name-part-type="genus" reg="Griburius">Griburius</tp:taxon-name-part> <tp:taxon-name-part taxon-name-part-type="species" reg="fastidiosus">fastidiosus</tp:taxon-name-part></tp:taxon-name></italic> (Suffrian, 1866) (<abbrev xmlns:xlink="http://www.w3.org/1999/xlink" xlink:title="Buenos Aires" id="ABBRID0E1YHK" xlink:type="simple">BAS</abbrev>).</p><p>
                <italic><tp:taxon-name><tp:taxon-name-part taxon-name-part-type="genus" reg="Griburius">Griburius</tp:taxon-name-part> <tp:taxon-name-part taxon-name-part-type="species" reg="octoguttatus">octoguttatus</tp:taxon-name-part></tp:taxon-name></italic> Burmeister, 1877 (<abbrev xmlns:xlink="http://www.w3.org/1999/xlink" xlink:title="Entre Ríos" id="ABBRID0ELZHK" xlink:type="simple">ERS</abbrev>).</p><p>
                <italic><tp:taxon-name><tp:taxon-name-part taxon-name-part-type="genus" reg="Griburius">Griburius</tp:taxon-name-part> <tp:taxon-name-part taxon-name-part-type="species" reg="persimilis">persimilis</tp:taxon-name-part></tp:taxon-name></italic> Burmeister, 1877 (<abbrev xmlns:xlink="http://www.w3.org/1999/xlink" xlink:title="Buenos Aires" id="ABBRID0E3ZHK" xlink:type="simple">BAS</abbrev>).</p><!--PageBreak--></tp:treatment-sec><ref-list><ref id="B70"><mixed-citation xmlns:xlink="http://www.w3.org/1999/xlink" xlink:type="simple">
          <person-group><name name-style="western"><surname>Haldeman</surname><given-names>SS</given-names></name></person-group> (<year>1849</year>) <article-title>Cryptocephalinarum Boreali-Americae diagnoses, cum speciebus novis museilecontiani.</article-title> <source>Proceedings of the Academy of Natural Sciences of Philadelphia</source> <volume>4</volume>: <fpage>169</fpage>–<lpage>171</lpage>.</mixed-citation></ref><ref id="B34"><mixed-citation xmlns:xlink="http://www.w3.org/1999/xlink" xlink:type="simple">
          <person-group><name name-style="western"><surname>Chamorro</surname><given-names>ML</given-names></name></person-group> (<year>2013</year>) <article-title>On the identity of <italic><tp:taxon-name><tp:taxon-name-part taxon-name-part-type="genus">Mastacanthus</tp:taxon-name-part></tp:taxon-name></italic> Suffrian, 1852 and <italic><tp:taxon-name><tp:taxon-name-part taxon-name-part-type="genus">Sternoglosus</tp:taxon-name-part></tp:taxon-name></italic> Suffrian, 1866 and key to world genera of <tp:taxon-name><tp:taxon-name-part taxon-name-part-type="subtribe">Pachybrachina</tp:taxon-name-part></tp:taxon-name> (<tp:taxon-name><tp:taxon-name-part taxon-name-part-type="family">Chrysomelidae</tp:taxon-name-part></tp:taxon-name>: <tp:taxon-name><tp:taxon-name-part taxon-name-part-type="subfamily">Cryptocephalinae</tp:taxon-name-part></tp:taxon-name>: <tp:taxon-name><tp:taxon-name-part taxon-name-part-type="tribe">Cryptocephalini</tp:taxon-name-part></tp:taxon-name>).</article-title> <source>Caucasian Entomological Bulletin</source> <volume>9</volume>(<issue>1</issue>): <fpage>201</fpage>–<lpage>206</lpage>.</mixed-citation></ref></ref-list></tp:taxon-treatment>
