# Supplementary material for: A comprehensive guide to the Argentinian case-bearer beetle fauna (Coleoptera, Chrysomelidae, Camptosomata)
Source: Zookeys. 2017 May 26;(677):11–88. doi: 10.3897/zookeys.677.10778 (PMC5537999; doi:10.3897/zookeys.677.10778)
Supplement: XML Treatment for Metallactus [file zookeys.677.10778-treatment31.xml]

<!DOCTYPE tp:taxon-treatment
  PUBLIC "-//TaxonX//DTD Taxonomic Treatment Publishing DTD v0 20100105//EN" "tax-treatment-NSO.dtd">
<tp:taxon-treatment xmlns:tp="http://www.plazi.org/taxpub"><tp:treatment-meta><kwd-group><label>Taxon classification</label><kwd><named-content xmlns:xlink="http://www.w3.org/1999/xlink" content-type="kingdom">Animalia</named-content></kwd><kwd><named-content xmlns:xlink="http://www.w3.org/1999/xlink" content-type="order">Coleoptera</named-content></kwd><kwd><named-content xmlns:xlink="http://www.w3.org/1999/xlink" content-type="family">Chrysomelidae</named-content></kwd></kwd-group><mixed-citation publication-type="journal"><person-group><name><surname>Agrain</surname><given-names>Federico A.</given-names></name><name><surname>Chamorro</surname><given-names>Maria Lourdes</given-names></name><name><surname>Cabrera</surname><given-names>Nora</given-names></name><name><surname>Sassi</surname><given-names>Davide</given-names></name><name><surname>Roig-Juñent</surname><given-names>Sergio</given-names></name></person-group><article-title>A comprehensive guide to the Argentinian case-bearer beetle fauna (<tp:taxon-name><tp:taxon-name-part taxon-name-part-type="order">Coleoptera</tp:taxon-name-part></tp:taxon-name>, <tp:taxon-name><tp:taxon-name-part taxon-name-part-type="family">Chrysomelidae</tp:taxon-name-part></tp:taxon-name>, Camptosomata)</article-title><source>Zookeys</source><day>26</day><month>5</month><year>2017</year><volume>2017</volume><issue>677</issue><fpage>11</fpage><lpage>88</lpage><pub-id pub-id-type="doi">10.3897/zookeys.677.10778</pub-id></mixed-citation></tp:treatment-meta><tp:nomenclature><tp:taxon-name>
                <tp:taxon-name-part taxon-name-part-type="genus" reg="Metallactus">Metallactus</tp:taxon-name-part>
              </tp:taxon-name><tp:taxon-authority>Suffrian, 1866</tp:taxon-authority><xref ref-type="fig" rid="F25">Fig. 25</xref><!--PageBreak--><tp:nomenclature-citation-list><tp:nomenclature-citation><tp:taxon-name>
                    <tp:taxon-name-part taxon-name-part-type="genus" reg="Metallactus">Metallactus</tp:taxon-name-part>
                  </tp:taxon-name><comment><xref ref-type="bibr" rid="B166">Suffrian 1866</xref>: 248; <xref ref-type="bibr" rid="B83">Jacoby 1907</xref>: 848.</comment></tp:nomenclature-citation></tp:nomenclature-citation-list></tp:nomenclature><tp:treatment-sec sec-type="type species" id="SECID0EY2HK"><title>Type species.</title><p>Not yet designated.</p><fig id="F25" position="float" orientation="portrait"><label>Figure 25.</label><caption><p>
                    <italic><tp:taxon-name><tp:taxon-name-part taxon-name-part-type="genus" reg="Metallactus">Metallactus</tp:taxon-name-part> <tp:taxon-name-part taxon-name-part-type="species" reg="argentinensis">argentinensis</tp:taxon-name-part></tp:taxon-name></italic> Jacoby <sup>(4)</sup>, left: habitus (dorsal view), right: habitus (lateral view).</p></caption><graphic xmlns:xlink="http://www.w3.org/1999/xlink" xlink:href="zookeys-677-011-g025.jpg" position="float" orientation="portrait" xlink:type="simple" id="oo_137742.jpg"/></fig></tp:treatment-sec><tp:treatment-sec sec-type="diagnosis" id="SECID0EX3HK"><title>Diagnosis.</title><p>
                <italic><tp:taxon-name><tp:taxon-name-part taxon-name-part-type="genus" reg="Metallactus">Metallactus</tp:taxon-name-part></tp:taxon-name></italic> includes species that lack a deeply excised lateral edge of the elytra, additionally, the following characters may be useful to segregate species <!--PageBreak-->into this genus: posterior margin of intercoxal prosternal process gradually narrowing, pointed; abdomen not exposed; elytral length greater than 2× length of pronotum (<xref ref-type="bibr" rid="B34">Chamorro 2013</xref>).</p></tp:treatment-sec><tp:treatment-sec sec-type="distribution" id="SECID0EK4HK"><title>Distribution.</title><p>Neotropical.</p></tp:treatment-sec><tp:treatment-sec sec-type="remarks" id="SECID0EP4HK"><title>Remarks.</title><p>This genus has not been revised since its original description by <xref ref-type="bibr" rid="B166">Suffrian (1866)</xref> and its relationship with related genera is presently unclear (<xref ref-type="bibr" rid="B155">Schöller 2003</xref>, <xref ref-type="bibr" rid="B152">Sassi 2015</xref>). Furthermore, <xref ref-type="bibr" rid="B83">Jacoby (1907)</xref> indicated <italic><tp:taxon-name><tp:taxon-name-part taxon-name-part-type="genus" reg="Metallactus">Metallactus</tp:taxon-name-part></tp:taxon-name></italic> and <italic><tp:taxon-name><tp:taxon-name-part taxon-name-part-type="genus" reg="Griburius">Griburius</tp:taxon-name-part></tp:taxon-name></italic> to be very problematic to define, and a lot of species can not fit well in either genera. However, a study with a new diagnosis of the genus <italic><tp:taxon-name><tp:taxon-name-part taxon-name-part-type="genus" reg="Metallactus">Metallactus</tp:taxon-name-part></tp:taxon-name></italic>, based on a new set of effective morphological characters is in progress (Sassi, <italic>in prep.</italic>).</p></tp:treatment-sec><tp:treatment-sec sec-type="Argentinian species checklist" id="SECID0EX6HK"><title>Argentinian species checklist.</title><p>1. <italic><tp:taxon-name><tp:taxon-name-part taxon-name-part-type="genus" reg="Metallactus">Metallactus</tp:taxon-name-part> <tp:taxon-name-part taxon-name-part-type="species" reg="albipes">albipes</tp:taxon-name-part></tp:taxon-name></italic> Suffrian, 1866 (<abbrev xmlns:xlink="http://www.w3.org/1999/xlink" xlink:title="Corrientes" id="ABBRID0EJAAM" xlink:type="simple">CTS</abbrev>).</p><p>2. <italic><tp:taxon-name><tp:taxon-name-part taxon-name-part-type="genus" reg="Metallactus">Metallactus</tp:taxon-name-part> <tp:taxon-name-part taxon-name-part-type="species" reg="albopictus">albopictus</tp:taxon-name-part></tp:taxon-name></italic> Suffrian, 1866 (<abbrev xmlns:xlink="http://www.w3.org/1999/xlink" xlink:title="Buenos Aires" id="ABBRID0E1AAM" xlink:type="simple">BAS</abbrev>, <abbrev xmlns:xlink="http://www.w3.org/1999/xlink" xlink:title="Córdoba" id="ABBRID0E5AAM" xlink:type="simple">COR</abbrev>).</p><p>3. <italic><tp:taxon-name><tp:taxon-name-part taxon-name-part-type="genus" reg="Metallactus">Metallactus</tp:taxon-name-part> <tp:taxon-name-part taxon-name-part-type="species" reg="argentinensis">argentinensis</tp:taxon-name-part></tp:taxon-name></italic> Jacoby, 1907 (<abbrev xmlns:xlink="http://www.w3.org/1999/xlink" xlink:title="Córdoba" id="ABBRID0EPBAM" xlink:type="simple">COR</abbrev>).</p><p>4. <italic><tp:taxon-name><tp:taxon-name-part taxon-name-part-type="genus" reg="Metallactus">Metallactus</tp:taxon-name-part> <tp:taxon-name-part taxon-name-part-type="species" reg="bivitticollis">bivitticollis</tp:taxon-name-part></tp:taxon-name></italic> (Jacoby, 1907), <bold>comb. n.</bold> (<abbrev xmlns:xlink="http://www.w3.org/1999/xlink" xlink:title="Buenos Aires" id="ABBRID0ECCAM" xlink:type="simple">BAS</abbrev>).</p><p>5. <italic><tp:taxon-name><tp:taxon-name-part taxon-name-part-type="genus" reg="Metallactus">Metallactus</tp:taxon-name-part> <tp:taxon-name-part taxon-name-part-type="species" reg="divisus">divisus</tp:taxon-name-part></tp:taxon-name></italic> Jacoby, 1907 (<abbrev xmlns:xlink="http://www.w3.org/1999/xlink" xlink:title="Santa Fe" id="ABBRID0ETCAM" xlink:type="simple">SFE</abbrev>).</p><p>6. <italic><tp:taxon-name><tp:taxon-name-part taxon-name-part-type="genus" reg="Metallactus">Metallactus</tp:taxon-name-part> <tp:taxon-name-part taxon-name-part-type="species" reg="generosus">generosus</tp:taxon-name-part></tp:taxon-name></italic> Suffrian, 1866 (<abbrev xmlns:xlink="http://www.w3.org/1999/xlink" xlink:title="Corrientes" id="ABBRID0EEDAM" xlink:type="simple">CTS</abbrev>).</p><p>7. <italic><tp:taxon-name><tp:taxon-name-part taxon-name-part-type="genus" reg="Metallactus">Metallactus</tp:taxon-name-part> <tp:taxon-name-part taxon-name-part-type="species" reg="inustus">inustus</tp:taxon-name-part></tp:taxon-name></italic> Suffrian, 1866 (<abbrev xmlns:xlink="http://www.w3.org/1999/xlink" xlink:title="Buenos Aires" id="ABBRID0EVDAM" xlink:type="simple">BAS</abbrev>, <abbrev xmlns:xlink="http://www.w3.org/1999/xlink" xlink:title="Corrientes" id="ABBRID0EZDAM" xlink:type="simple">CTS</abbrev>).</p><p>8. <italic><tp:taxon-name><tp:taxon-name-part taxon-name-part-type="genus" reg="Metallactus">Metallactus</tp:taxon-name-part> <tp:taxon-name-part taxon-name-part-type="species" reg="luniger">luniger</tp:taxon-name-part></tp:taxon-name></italic> Suffrian, 1866 (Argentina).</p><p>9. <italic><tp:taxon-name><tp:taxon-name-part taxon-name-part-type="genus" reg="Metallactus">Metallactus</tp:taxon-name-part> <tp:taxon-name-part taxon-name-part-type="species" reg="nigrofasciatus">nigrofasciatus</tp:taxon-name-part></tp:taxon-name></italic> Suffrian, 1866 (<abbrev xmlns:xlink="http://www.w3.org/1999/xlink" xlink:title="Córdoba" id="ABBRID0EXEAM" xlink:type="simple">COR</abbrev>, <abbrev xmlns:xlink="http://www.w3.org/1999/xlink" xlink:title="San Luis" id="ABBRID0E2EAM" xlink:type="simple">SLS</abbrev>). Host plant: <tp:taxon-name><tp:taxon-name-part taxon-name-part-type="family">Asteraceae</tp:taxon-name-part></tp:taxon-name>: carqueja (<italic><tp:taxon-name><tp:taxon-name-part taxon-name-part-type="genus" reg="Baccharis">Baccharis</tp:taxon-name-part></tp:taxon-name></italic> sp.) (<xref ref-type="bibr" rid="B168">Viana and Williner 1973</xref>).</p><p>10. <italic><tp:taxon-name><tp:taxon-name-part taxon-name-part-type="genus" reg="Metallactus">Metallactus</tp:taxon-name-part> <tp:taxon-name-part taxon-name-part-type="species" reg="nigrovittis">nigrovittis</tp:taxon-name-part></tp:taxon-name></italic> Jacoby, 1907 (<abbrev xmlns:xlink="http://www.w3.org/1999/xlink" xlink:title="Santa Fe" id="ABBRID0E3FAM" xlink:type="simple">SFE</abbrev>).</p><p>11. <italic><tp:taxon-name><tp:taxon-name-part taxon-name-part-type="genus" reg="Metallactus">Metallactus</tp:taxon-name-part> <tp:taxon-name-part taxon-name-part-type="species" reg="patagonicus">patagonicus</tp:taxon-name-part></tp:taxon-name></italic> Suffrian, 1866 (<abbrev xmlns:xlink="http://www.w3.org/1999/xlink" xlink:title="Buenos Aires" id="ABBRID0ENGAM" xlink:type="simple">BAS</abbrev>, <abbrev xmlns:xlink="http://www.w3.org/1999/xlink" xlink:title="Córdoba" id="ABBRID0ERGAM" xlink:type="simple">COR</abbrev>, <abbrev xmlns:xlink="http://www.w3.org/1999/xlink" xlink:title="Mendoza" id="ABBRID0EVGAM" xlink:type="simple">MZA</abbrev>, <abbrev xmlns:xlink="http://www.w3.org/1999/xlink" xlink:title="Río Negro" id="ABBRID0EZGAM" xlink:type="simple">RNO</abbrev>).</p><p>12. <italic><tp:taxon-name><tp:taxon-name-part taxon-name-part-type="genus" reg="Metallactus">Metallactus</tp:taxon-name-part> <tp:taxon-name-part taxon-name-part-type="species" reg="pollens">pollens</tp:taxon-name-part></tp:taxon-name></italic> Suffrian, 1866 (<abbrev xmlns:xlink="http://www.w3.org/1999/xlink" xlink:title="Corrientes" id="ABBRID0EKHAM" xlink:type="simple">CTS</abbrev>).</p></tp:treatment-sec><ref-list><ref id="B166"><mixed-citation xmlns:xlink="http://www.w3.org/1999/xlink" xlink:type="simple">
          <person-group><name name-style="western"><surname>Suffrian</surname><given-names>CWLE</given-names></name></person-group> (<year>1866</year>) <article-title>Zur Kenntniss der sudamerikanischen Cryptocephalen.</article-title> <source>Linnaea Entomologica</source> <volume>16</volume>: <fpage>1</fpage>–<lpage>483</lpage>.</mixed-citation></ref><ref id="B83"><mixed-citation xmlns:xlink="http://www.w3.org/1999/xlink" xlink:type="simple">
          <person-group><name name-style="western"><surname>Jacoby</surname><given-names>M</given-names></name></person-group> (<year>1907</year>) <article-title>Descriptions of new Species of South–American Beetles of the Cryptocephaline Division of the Family <tp:taxon-name><tp:taxon-name-part taxon-name-part-type="family">Chrysomelidae</tp:taxon-name-part></tp:taxon-name>.</article-title> <source>Proceedings of the Zoological Society of London</source> <volume>77</volume>: <fpage>829</fpage>–<lpage>855</lpage>. <ext-link xlink:type="simple" ext-link-type="doi" xlink:href="10.1111/j.1469-7998.1907.tb06961.x">https://doi.org/10.1111/j.1469-7998.1907.tb06961.x</ext-link></mixed-citation></ref><ref id="B34"><mixed-citation xmlns:xlink="http://www.w3.org/1999/xlink" xlink:type="simple">
          <person-group><name name-style="western"><surname>Chamorro</surname><given-names>ML</given-names></name></person-group> (<year>2013</year>) <article-title>On the identity of <italic><tp:taxon-name><tp:taxon-name-part taxon-name-part-type="genus">Mastacanthus</tp:taxon-name-part></tp:taxon-name></italic> Suffrian, 1852 and <italic><tp:taxon-name><tp:taxon-name-part taxon-name-part-type="genus">Sternoglosus</tp:taxon-name-part></tp:taxon-name></italic> Suffrian, 1866 and key to world genera of <tp:taxon-name><tp:taxon-name-part taxon-name-part-type="subtribe">Pachybrachina</tp:taxon-name-part></tp:taxon-name> (<tp:taxon-name><tp:taxon-name-part taxon-name-part-type="family">Chrysomelidae</tp:taxon-name-part></tp:taxon-name>: <tp:taxon-name><tp:taxon-name-part taxon-name-part-type="subfamily">Cryptocephalinae</tp:taxon-name-part></tp:taxon-name>: <tp:taxon-name><tp:taxon-name-part taxon-name-part-type="tribe">Cryptocephalini</tp:taxon-name-part></tp:taxon-name>).</article-title> <source>Caucasian Entomological Bulletin</source> <volume>9</volume>(<issue>1</issue>): <fpage>201</fpage>–<lpage>206</lpage>.</mixed-citation></ref><ref id="B155"><mixed-citation xmlns:xlink="http://www.w3.org/1999/xlink" xlink:type="simple">
          <person-group><name name-style="western"><surname>Schöller</surname><given-names>M</given-names></name></person-group> (<year>2003</year>) <article-title>A new species of <italic><tp:taxon-name><tp:taxon-name-part taxon-name-part-type="genus">Metallactus</tp:taxon-name-part></tp:taxon-name></italic> Suffrian, 1866 (<tp:taxon-name><tp:taxon-name-part taxon-name-part-type="order">Coleoptera</tp:taxon-name-part></tp:taxon-name>: <tp:taxon-name><tp:taxon-name-part taxon-name-part-type="family">Chrysomelidae</tp:taxon-name-part></tp:taxon-name>: <tp:taxon-name><tp:taxon-name-part taxon-name-part-type="subfamily">Cryptocephalinae</tp:taxon-name-part></tp:taxon-name>) from Brazil.</article-title> <source>Russian Entomological Journal</source> <volume>12</volume>: <fpage>71</fpage>–<lpage>74</lpage>.</mixed-citation></ref><ref id="B152"><mixed-citation xmlns:xlink="http://www.w3.org/1999/xlink" xlink:type="simple">
          <person-group><name name-style="western"><surname>Sassi</surname><given-names>D</given-names></name></person-group> (<year>2015</year>) <article-title>Two new species of genus <italic><tp:taxon-name><tp:taxon-name-part taxon-name-part-type="genus">Metallactus</tp:taxon-name-part></tp:taxon-name></italic> Suffrian, 1866 from Bolivia and Brazil (<tp:taxon-name><tp:taxon-name-part taxon-name-part-type="order">Coleoptera</tp:taxon-name-part></tp:taxon-name>: <tp:taxon-name><tp:taxon-name-part taxon-name-part-type="family">Chrysomelidae</tp:taxon-name-part></tp:taxon-name>: <tp:taxon-name><tp:taxon-name-part taxon-name-part-type="subfamily">Cryptocephalinae</tp:taxon-name-part></tp:taxon-name>).</article-title> <source>Acta Entomologica Musei Nationalis Pragae,</source> <volume>55</volume>(<issue>2</issue>): <fpage>703</fpage>–<lpage>712</lpage>.</mixed-citation></ref><ref id="B168"><mixed-citation xmlns:xlink="http://www.w3.org/1999/xlink" xlink:type="simple">
          <person-group><name name-style="western"><surname>Viana</surname><given-names>MJ</given-names></name><name name-style="western"><surname>Williner</surname><given-names>GJ</given-names></name></person-group> (<year>1973</year>) <article-title>Evaluación de la fauna entomológica y aracnológica de las provincias cuyanas y centrales de la República Argentina (Segunda comunicación).</article-title> <source>Acta Científica, Serie Entomología</source> <volume>7</volume>: <fpage>1</fpage>–<lpage>30</lpage>.</mixed-citation></ref></ref-list></tp:taxon-treatment>
