# Supplementary material for: A comprehensive guide to the Argentinian case-bearer beetle fauna (Coleoptera, Chrysomelidae, Camptosomata)
Source: Zookeys. 2017 May 26;(677):11–88. doi: 10.3897/zookeys.677.10778 (PMC5537999; doi:10.3897/zookeys.677.10778)
Supplement: XML Treatment for Mylassa [file zookeys.677.10778-treatment32.xml]

<!DOCTYPE tp:taxon-treatment
  PUBLIC "-//TaxonX//DTD Taxonomic Treatment Publishing DTD v0 20100105//EN" "tax-treatment-NSO.dtd">
<tp:taxon-treatment xmlns:tp="http://www.plazi.org/taxpub"><tp:treatment-meta><kwd-group><label>Taxon classification</label><kwd><named-content xmlns:xlink="http://www.w3.org/1999/xlink" content-type="kingdom">Animalia</named-content></kwd><kwd><named-content xmlns:xlink="http://www.w3.org/1999/xlink" content-type="order">Coleoptera</named-content></kwd><kwd><named-content xmlns:xlink="http://www.w3.org/1999/xlink" content-type="family">Chrysomelidae</named-content></kwd></kwd-group><mixed-citation publication-type="journal"><person-group><name><surname>Agrain</surname><given-names>Federico A.</given-names></name><name><surname>Chamorro</surname><given-names>Maria Lourdes</given-names></name><name><surname>Cabrera</surname><given-names>Nora</given-names></name><name><surname>Sassi</surname><given-names>Davide</given-names></name><name><surname>Roig-Juñent</surname><given-names>Sergio</given-names></name></person-group><article-title>A comprehensive guide to the Argentinian case-bearer beetle fauna (<tp:taxon-name><tp:taxon-name-part taxon-name-part-type="order">Coleoptera</tp:taxon-name-part></tp:taxon-name>, <tp:taxon-name><tp:taxon-name-part taxon-name-part-type="family">Chrysomelidae</tp:taxon-name-part></tp:taxon-name>, Camptosomata)</article-title><source>Zookeys</source><day>26</day><month>5</month><year>2017</year><volume>2017</volume><issue>677</issue><fpage>11</fpage><lpage>88</lpage><pub-id pub-id-type="doi">10.3897/zookeys.677.10778</pub-id></mixed-citation></tp:treatment-meta><tp:nomenclature><tp:taxon-name>
                <tp:taxon-name-part taxon-name-part-type="genus" reg="Mylassa">Mylassa</tp:taxon-name-part>
              </tp:taxon-name><tp:taxon-authority>Stål, 1857</tp:taxon-authority><xref ref-type="fig" rid="F26">Fig. 26</xref><tp:nomenclature-citation-list><tp:nomenclature-citation><tp:taxon-name>
                    <tp:taxon-name-part taxon-name-part-type="genus" reg="Mylassa">Mylassa</tp:taxon-name-part></tp:taxon-name><comment>: <xref ref-type="bibr" rid="B162">Stål 1857</xref>: 60; <xref ref-type="bibr" rid="B15">Baly 1877b</xref>: 32; <xref ref-type="bibr" rid="B87">Jakobson 1924</xref>: 258 (placed in <tp:taxon-name><tp:taxon-name-part taxon-name-part-type="subtribe">Pachybrachina</tp:taxon-name-part></tp:taxon-name>); <xref ref-type="bibr" rid="B119">Monrós 1949a</xref>: 492 (placed in <tp:taxon-name><tp:taxon-name-part taxon-name-part-type="subtribe">Cryptocephalina</tp:taxon-name-part></tp:taxon-name>); <xref ref-type="bibr" rid="B157">Schöller and Heinig 2003</xref>: 9, = <tp:taxon-name><tp:taxon-name-part taxon-name-part-type="genus" reg="Cryptocephalus">Cryptocephalus</tp:taxon-name-part></tp:taxon-name>; <xref ref-type="bibr" rid="B165">Suffrian 1863</xref>: 174; <xref ref-type="bibr" rid="B17">Blackwelder 1946</xref>: 644; <xref ref-type="bibr" rid="B88">Jerez and Briones 2010</xref>: 32.</comment></tp:nomenclature-citation></tp:nomenclature-citation-list></tp:nomenclature><tp:treatment-sec sec-type="type species" id="SECID0ENKAM"><title>Type species.</title><p>
                <italic><tp:taxon-name><tp:taxon-name-part taxon-name-part-type="genus" reg="Mylassa">Mylassa</tp:taxon-name-part> <tp:taxon-name-part taxon-name-part-type="species" reg="fasciatipennis">fasciatipennis</tp:taxon-name-part></tp:taxon-name></italic> Stål (=<italic><tp:taxon-name><tp:taxon-name-part taxon-name-part-type="genus" reg="Pachybrachis">Pachybrachis</tp:taxon-name-part> <tp:taxon-name-part taxon-name-part-type="species" reg="crassicollis">crassicollis</tp:taxon-name-part></tp:taxon-name></italic> Blanchard), designated by <xref ref-type="bibr" rid="B87">Jakobson 1924</xref>: 258.</p><fig id="F26" position="float" orientation="portrait"><label>Figure 26.</label><caption><p>
                    <italic><tp:taxon-name><tp:taxon-name-part taxon-name-part-type="genus" reg="Mylassa">Mylassa</tp:taxon-name-part> <tp:taxon-name-part taxon-name-part-type="species" reg="pectinicornis">pectinicornis</tp:taxon-name-part></tp:taxon-name></italic> (Suffrian) <sup>(4)</sup>, left: habitus (dorsal view), right: habitus (lateral view).</p></caption><graphic xmlns:xlink="http://www.w3.org/1999/xlink" xlink:href="zookeys-677-011-g026.jpg" position="float" orientation="portrait" xlink:type="simple" id="oo_137743.jpg"/></fig></tp:treatment-sec><tp:treatment-sec sec-type="diagnosis" id="SECID0EHMAM"><title>Diagnosis.</title><p>This genus can be easily distinguished from all others in the area by the presence of pubescence on its body and by the presence of a basal thoracic lobe with raised, thickened apex. Furthermore, it has nearly entire eyes and the rectal apparatus bears two ventral and three dorsal sclerites, with the shape of the dorsal central plate band-like (very narrow) (<xref ref-type="bibr" rid="B138">Reid 1990</xref>; <xref ref-type="bibr" rid="B156">Schöller 2008</xref>).</p></tp:treatment-sec><tp:treatment-sec sec-type="distribution" id="SECID0EQNAM"><title>Distribution.</title><p>This genus has eight species described form Southern Chile and Argentina, and some new species awaiting description. Species are found between 30°S and 42°S and are associated with sclerophyllous shrubs (<xref ref-type="bibr" rid="B88">Jerez and Briones 2010</xref>).</p></tp:treatment-sec><tp:treatment-sec sec-type="remarks" id="SECID0E5OAM"><title>Remarks.</title><p>This genus was considered a synonym of <italic><tp:taxon-name><tp:taxon-name-part taxon-name-part-type="genus" reg="Cryptocephalus">Cryptocephalus</tp:taxon-name-part></tp:taxon-name></italic> by several authors, however several studies support its validity and it is hypothesized to be included in <tp:taxon-name><tp:taxon-name-part taxon-name-part-type="subtribe">Pachybrachina</tp:taxon-name-part></tp:taxon-name> (<xref ref-type="bibr" rid="B15">Baly 1877b</xref>; <xref ref-type="bibr" rid="B87">Jakobson 1924</xref>; <xref ref-type="bibr" rid="B119">Monrós 1949a</xref>, <xref ref-type="bibr" rid="B156">Schöller 2008</xref>; <xref ref-type="bibr" rid="B88">Jerez and Briones 2010</xref>) or in its own subtribe (<xref ref-type="bibr" rid="B138">Reid 1990</xref>; Chamorro and Konstantinov, unpublished data).</p></tp:treatment-sec><tp:treatment-sec sec-type="Argentinian species checklist" id="SECID0E1QAM"><title>Argentinian species checklist.</title><p>1. <italic><tp:taxon-name><tp:taxon-name-part taxon-name-part-type="genus" reg="Mylassa">Mylassa</tp:taxon-name-part> <tp:taxon-name-part taxon-name-part-type="species" reg="chachallaoi">chachallaoi</tp:taxon-name-part></tp:taxon-name></italic> Monrós, 1949a (CHU, <abbrev xmlns:xlink="http://www.w3.org/1999/xlink" xlink:title="Río Negro" id="ABBRID0ELRAM" xlink:type="simple">RNO</abbrev>). Host plant: <tp:taxon-name><tp:taxon-name-part taxon-name-part-type="family">Proteaceae</tp:taxon-name-part></tp:taxon-name>: <italic><tp:taxon-name><tp:taxon-name-part taxon-name-part-type="genus" reg="Lomatia">Lomatia</tp:taxon-name-part> <tp:taxon-name-part taxon-name-part-type="species" reg="obliqua">obliqua</tp:taxon-name-part></tp:taxon-name></italic> (<xref ref-type="bibr" rid="B119">Monrós 1949a</xref>).</p><!--PageBreak--><p>2. <italic><tp:taxon-name><tp:taxon-name-part taxon-name-part-type="genus" reg="Mylassa">Mylassa</tp:taxon-name-part> <tp:taxon-name-part taxon-name-part-type="species" reg="crassicollis">crassicollis</tp:taxon-name-part></tp:taxon-name></italic> (Blanchard, 1851) (<abbrev xmlns:xlink="http://www.w3.org/1999/xlink" xlink:title="Neuquén" id="ABBRID0ERSAM" xlink:type="simple">NQN</abbrev>, <abbrev xmlns:xlink="http://www.w3.org/1999/xlink" xlink:title="Río Negro" id="ABBRID0EVSAM" xlink:type="simple">RNO</abbrev>). Host plant: <tp:taxon-name><tp:taxon-name-part taxon-name-part-type="family">Anacardiaceae</tp:taxon-name-part></tp:taxon-name>: “litrenillo”, <italic><tp:taxon-name><tp:taxon-name-part taxon-name-part-type="genus" reg="Schinus">Schinus</tp:taxon-name-part></tp:taxon-name></italic>? (<xref ref-type="bibr" rid="B21">Bosq 1943</xref>), <italic><tp:taxon-name><tp:taxon-name-part taxon-name-part-type="genus" reg="Schinus">Schinus</tp:taxon-name-part></tp:taxon-name></italic> sp. (<xref ref-type="bibr" rid="B119">Monrós 1949a</xref>); <tp:taxon-name><tp:taxon-name-part taxon-name-part-type="family">Betulaceae</tp:taxon-name-part></tp:taxon-name>: <italic><tp:taxon-name><tp:taxon-name-part taxon-name-part-type="genus" reg="Betula">Betula</tp:taxon-name-part></tp:taxon-name></italic> sp., <tp:taxon-name><tp:taxon-name-part taxon-name-part-type="family">Elaeocarpaceae</tp:taxon-name-part></tp:taxon-name>: <italic><tp:taxon-name><tp:taxon-name-part taxon-name-part-type="genus" reg="Aristotelia">Aristotelia</tp:taxon-name-part></tp:taxon-name></italic> sp., and <italic><tp:taxon-name><tp:taxon-name-part taxon-name-part-type="genus" reg="Aristotelia">Aristotelia</tp:taxon-name-part> <tp:taxon-name-part taxon-name-part-type="species" reg="maqui">maqui</tp:taxon-name-part></tp:taxon-name></italic>, <italic><tp:taxon-name><tp:taxon-name-part taxon-name-part-type="genus" reg="Aristotelia">Aristotelia</tp:taxon-name-part> <tp:taxon-name-part taxon-name-part-type="species" reg="chilensis">chilensis</tp:taxon-name-part></tp:taxon-name></italic> (as main food source) (<xref ref-type="bibr" rid="B119">Monrós 1949a</xref>), <tp:taxon-name><tp:taxon-name-part taxon-name-part-type="family">Ericaceae</tp:taxon-name-part></tp:taxon-name>: <italic><tp:taxon-name><tp:taxon-name-part taxon-name-part-type="genus" reg="Gaultheria">Gaultheria</tp:taxon-name-part></tp:taxon-name></italic> sp. (<xref ref-type="bibr" rid="B119">Monrós 1949a</xref>), <italic><tp:taxon-name><tp:taxon-name-part taxon-name-part-type="genus" reg="Pernettya">Pernettya</tp:taxon-name-part></tp:taxon-name></italic> sp. (<xref ref-type="bibr" rid="B21">Bosq 1943</xref>), <tp:taxon-name><tp:taxon-name-part taxon-name-part-type="family">Salicaceae</tp:taxon-name-part></tp:taxon-name>: <italic><tp:taxon-name><tp:taxon-name-part taxon-name-part-type="genus" reg="Populus">Populus</tp:taxon-name-part></tp:taxon-name></italic> sp. (<xref ref-type="bibr" rid="B119">Monrós 1949a</xref>).</p><p>= <italic><tp:taxon-name><tp:taxon-name-part taxon-name-part-type="genus" reg="Mylassa">Mylassa</tp:taxon-name-part> <tp:taxon-name-part taxon-name-part-type="species" reg="fasciatipennis">fasciatipennis</tp:taxon-name-part></tp:taxon-name></italic> Stål, 1857.</p><p>3. <italic><tp:taxon-name><tp:taxon-name-part taxon-name-part-type="genus" reg="Mylassa">Mylassa</tp:taxon-name-part> <tp:taxon-name-part taxon-name-part-type="species" reg="discariana">discariana</tp:taxon-name-part></tp:taxon-name></italic> Monrós, 1949a (<abbrev xmlns:xlink="http://www.w3.org/1999/xlink" xlink:title="Río Negro" id="ABBRID0EUXAM" xlink:type="simple">RNO</abbrev>). Host plant: <tp:taxon-name><tp:taxon-name-part taxon-name-part-type="family">Rhamnaceae</tp:taxon-name-part></tp:taxon-name>: <italic><tp:taxon-name><tp:taxon-name-part taxon-name-part-type="genus" reg="Discaria">Discaria</tp:taxon-name-part></tp:taxon-name></italic> sp. (<xref ref-type="bibr" rid="B119">Monrós 1949a</xref>).</p><p>4. <italic><tp:taxon-name><tp:taxon-name-part taxon-name-part-type="genus" reg="Mylassa">Mylassa</tp:taxon-name-part> <tp:taxon-name-part taxon-name-part-type="species" reg="frigens">frigens</tp:taxon-name-part></tp:taxon-name></italic> Monrós, 1949a (<abbrev xmlns:xlink="http://www.w3.org/1999/xlink" xlink:title="Neuquén" id="ABBRID0EVYAM" xlink:type="simple">NQN</abbrev>).</p><p>5. <italic><tp:taxon-name><tp:taxon-name-part taxon-name-part-type="genus" reg="Mylassa">Mylassa</tp:taxon-name-part> <tp:taxon-name-part taxon-name-part-type="species" reg="obliquata">obliquata</tp:taxon-name-part></tp:taxon-name></italic> (Suffrian, 1863) (<abbrev xmlns:xlink="http://www.w3.org/1999/xlink" xlink:title="Neuquén" id="ABBRID0EGZAM" xlink:type="simple">NQN</abbrev>, <abbrev xmlns:xlink="http://www.w3.org/1999/xlink" xlink:title="Río Negro" id="ABBRID0EKZAM" xlink:type="simple">RNO</abbrev>).</p><p>6. <italic><tp:taxon-name><tp:taxon-name-part taxon-name-part-type="genus" reg="Mylassa">Mylassa</tp:taxon-name-part> <tp:taxon-name-part taxon-name-part-type="species" reg="pectinicornis">pectinicornis</tp:taxon-name-part></tp:taxon-name></italic> (Suffrian, 1866) (<abbrev xmlns:xlink="http://www.w3.org/1999/xlink" xlink:title="Neuquén" id="ABBRID0E2ZAM" xlink:type="simple">NQN</abbrev>, <abbrev xmlns:xlink="http://www.w3.org/1999/xlink" xlink:title="Río Negro" id="ABBRID0E6ZAM" xlink:type="simple">RNO</abbrev>, CHU). Host plant: <tp:taxon-name><tp:taxon-name-part taxon-name-part-type="family">Proteaceae</tp:taxon-name-part></tp:taxon-name>: <italic><tp:taxon-name><tp:taxon-name-part taxon-name-part-type="genus" reg="Lomatia">Lomatia</tp:taxon-name-part> <tp:taxon-name-part taxon-name-part-type="species" reg="obliqua">obliqua</tp:taxon-name-part></tp:taxon-name></italic> (<xref ref-type="bibr" rid="B119">Monrós 1949a</xref>).</p></tp:treatment-sec><ref-list><ref id="B162"><mixed-citation xmlns:xlink="http://www.w3.org/1999/xlink" xlink:type="simple">
          <person-group><name name-style="western"><surname>Stål</surname><given-names>C</given-names></name></person-group> (<year>1857</year>) <article-title>Til Kannedomen af <tp:taxon-name><tp:taxon-name-part taxon-name-part-type="clade">Phytophaga</tp:taxon-name-part></tp:taxon-name>.</article-title> <source>Öfversigt Af Kongelige Vetenskaps–Akademiens Förhandlingar, Stockholm</source> <volume>14</volume>: <fpage>53</fpage>–<lpage>63</lpage>.</mixed-citation></ref><ref id="B15"><mixed-citation xmlns:xlink="http://www.w3.org/1999/xlink" xlink:type="simple">
          <person-group><name name-style="western"><surname>Baly</surname><given-names>JS</given-names></name></person-group> (<year>1877b</year>) <article-title>Descriptions of new genera and species of phytophagous beetles belonging to the family <tp:taxon-name><tp:taxon-name-part taxon-name-part-type="family">Cryptocephalidae</tp:taxon-name-part></tp:taxon-name>, together with diagnoses and remarks on previously described genera.</article-title> <source>Transactions of the entomological Society of London</source> <volume>25</volume>(<issue>1</issue>): <fpage>23</fpage>–<lpage>36</lpage>. <ext-link xlink:type="simple" ext-link-type="doi" xlink:href="10.1111/j.1365-2311.1877.tb02899.x">https://doi.org/10.1111/j.1365-2311.1877.tb02899.x</ext-link></mixed-citation></ref><ref id="B87"><mixed-citation xmlns:xlink="http://www.w3.org/1999/xlink" xlink:type="simple">
          <person-group><name name-style="western"><surname>Jakobson</surname><given-names>G</given-names></name></person-group> (<year>1924</year>) <article-title>De genere <italic><tp:taxon-name><tp:taxon-name-part taxon-name-part-type="genus">Mylassa</tp:taxon-name-part></tp:taxon-name></italic> Stål.</article-title> <source>Russkoe entomologicheskoe obozrenie</source> <volume>18</volume>: <fpage>257</fpage>–<lpage>258</lpage>.</mixed-citation></ref><ref id="B119"><mixed-citation xmlns:xlink="http://www.w3.org/1999/xlink" xlink:type="simple">
          <person-group><name name-style="western"><surname>Monrós</surname><given-names>F</given-names></name></person-group> (<year>1949a</year>) <article-title>El género <italic><tp:taxon-name><tp:taxon-name-part taxon-name-part-type="genus">Mylassa</tp:taxon-name-part></tp:taxon-name></italic> Stål 1857 (<tp:taxon-name><tp:taxon-name-part taxon-name-part-type="order">Coleoptera</tp:taxon-name-part></tp:taxon-name>, <tp:taxon-name><tp:taxon-name-part taxon-name-part-type="family">Chrysomelidae</tp:taxon-name-part></tp:taxon-name>, <tp:taxon-name><tp:taxon-name-part taxon-name-part-type="subfamily">Crytocephalinae</tp:taxon-name-part></tp:taxon-name>).</article-title> <source>Acta Zoológica Lilloana</source> <volume>7</volume>: <fpage>489</fpage>–<lpage>574</lpage>.</mixed-citation></ref><ref id="B157"><mixed-citation xmlns:xlink="http://www.w3.org/1999/xlink" xlink:type="simple">
          <person-group><name name-style="western"><surname>Schöller</surname><given-names>M</given-names></name><name name-style="western"><surname>Heinig</surname><given-names>U</given-names></name></person-group> (<year>2003</year>) <article-title>Stalked eggs in a Cryptocephaline leaf beetle</article-title>. <source>Chysomela</source> <volume>42</volume>, <fpage>9</fpage>.</mixed-citation></ref><ref id="B165"><mixed-citation xmlns:xlink="http://www.w3.org/1999/xlink" xlink:type="simple">
          <person-group><name name-style="western"><surname>Suffrian</surname><given-names>CWLE</given-names></name></person-group> (<year>1863</year>) <article-title>Zur Kenntniss der siidamerikanischen Cryptocephalen.</article-title> <source>Linnaea entomologica</source> <volume>15</volume>: <fpage>77</fpage>–<lpage>342</lpage>.</mixed-citation></ref><ref id="B17"><mixed-citation xmlns:xlink="http://www.w3.org/1999/xlink" xlink:type="simple">
          <person-group><name name-style="western"><surname>Blackwelder</surname><given-names>RE</given-names></name></person-group> (<year>1946</year>) <article-title>(<tp:taxon-name><tp:taxon-name-part taxon-name-part-type="family">Chrysomelidae</tp:taxon-name-part></tp:taxon-name>) Checklist of the coleopterous insects of México, Central America, The West Indies, and South America.</article-title> <source>United States National Museum Bulletin</source> <volume>185</volume>(<issue>4</issue>): <fpage>627</fpage>–<lpage>764</lpage>.</mixed-citation></ref><ref id="B88"><mixed-citation xmlns:xlink="http://www.w3.org/1999/xlink" xlink:type="simple">
          <person-group><name name-style="western"><surname>Jerez</surname><given-names>V</given-names></name><name name-style="western"><surname>Briones</surname><given-names>R</given-names></name></person-group> (<year>2010</year>) <article-title><italic><tp:taxon-name><tp:taxon-name-part taxon-name-part-type="genus">Mylassa</tp:taxon-name-part> <tp:taxon-name-part taxon-name-part-type="species">crassicollis</tp:taxon-name-part></tp:taxon-name></italic> (Blanchard, 1851) (<tp:taxon-name><tp:taxon-name-part taxon-name-part-type="order">Coleoptera</tp:taxon-name-part></tp:taxon-name>: <tp:taxon-name><tp:taxon-name-part taxon-name-part-type="family">Chrysomelidae</tp:taxon-name-part></tp:taxon-name>: <tp:taxon-name><tp:taxon-name-part taxon-name-part-type="subfamily">Cryptocephalinae</tp:taxon-name-part></tp:taxon-name>): Biology and description of immature stages.</article-title> <source>The Coleopterist Bulletin</source> <volume>64</volume>: <fpage>31</fpage>–<lpage>38</lpage>. <ext-link xlink:type="simple" ext-link-type="doi" xlink:href="10.1649/0010-065X-64.1.31">https://doi.org/10.1649/0010-065X-64.1.31</ext-link></mixed-citation></ref><ref id="B138"><mixed-citation xmlns:xlink="http://www.w3.org/1999/xlink" xlink:type="simple">
          <person-group><name name-style="western"><surname>Reid</surname><given-names>CAM</given-names></name></person-group> (<year>1990</year>) <source>Systematics of the Australian <tp:taxon-name><tp:taxon-name-part taxon-name-part-type="subfamily">Cryptocephalinae</tp:taxon-name-part></tp:taxon-name> (<tp:taxon-name><tp:taxon-name-part taxon-name-part-type="order">Coleoptera</tp:taxon-name-part></tp:taxon-name>: <tp:taxon-name><tp:taxon-name-part taxon-name-part-type="family">Chrysomelidae</tp:taxon-name-part></tp:taxon-name>).</source> <publisher-name>Australian National University</publisher-name>, <publisher-loc>Canberra</publisher-loc>, <size units="page">887 pp</size>.</mixed-citation></ref><ref id="B156"><mixed-citation xmlns:xlink="http://www.w3.org/1999/xlink" xlink:type="simple">
          <person-group><name name-style="western"><surname>Schöller</surname><given-names>M</given-names></name></person-group> (<year>2008</year>) <article-title>Comparative morphology of sclerites used by Camptosomatan leaf beetles for formation of the extrachorion (<tp:taxon-name><tp:taxon-name-part taxon-name-part-type="family">Chrysomelidae</tp:taxon-name-part></tp:taxon-name>: <tp:taxon-name><tp:taxon-name-part taxon-name-part-type="subfamily">Cryptocephalinae</tp:taxon-name-part></tp:taxon-name>, <tp:taxon-name><tp:taxon-name-part taxon-name-part-type="subfamily">Lamprosomatinae</tp:taxon-name-part></tp:taxon-name>).</article-title> In: <person-group><name name-style="western"><surname>Jolivet</surname><given-names>P</given-names></name><name name-style="western"><surname>Santiago–Blay</surname><given-names>JA</given-names></name><name name-style="western"><surname>Schmitt</surname><given-names>M</given-names></name></person-group> (<role>Eds</role>) <issue-title>Research on Chrysomelidae, Volume 1.</issue-title> <source>Brill, Leiden</source>, <fpage>87</fpage>–<lpage>120</lpage>.</mixed-citation></ref><ref id="B21"><mixed-citation xmlns:xlink="http://www.w3.org/1999/xlink" xlink:type="simple">
          <person-group><name name-style="western"><surname>Bosq</surname><given-names>JM</given-names></name></person-group> (<year>1943</year>) <article-title>Segunda lista de coleópteros de la República Argentina dañinos a la agricultura.</article-title> <source>Ministerio de Agricultura de la Nación, Dirección de Sanidad Vegetal</source> <volume>4</volume>: <fpage>1</fpage>–<lpage>80</lpage>.</mixed-citation></ref></ref-list></tp:taxon-treatment>
