# Supplementary material for: A comprehensive guide to the Argentinian case-bearer beetle fauna (Coleoptera, Chrysomelidae, Camptosomata)
Source: Zookeys. 2017 May 26;(677):11–88. doi: 10.3897/zookeys.677.10778 (PMC5537999; doi:10.3897/zookeys.677.10778)
Supplement: XML Treatment for Pachybrachis [file zookeys.677.10778-treatment33.xml]

<!DOCTYPE tp:taxon-treatment
  PUBLIC "-//TaxonX//DTD Taxonomic Treatment Publishing DTD v0 20100105//EN" "tax-treatment-NSO.dtd">
<tp:taxon-treatment xmlns:tp="http://www.plazi.org/taxpub"><tp:treatment-meta><kwd-group><label>Taxon classification</label><kwd><named-content xmlns:xlink="http://www.w3.org/1999/xlink" content-type="kingdom">Animalia</named-content></kwd><kwd><named-content xmlns:xlink="http://www.w3.org/1999/xlink" content-type="order">Coleoptera</named-content></kwd><kwd><named-content xmlns:xlink="http://www.w3.org/1999/xlink" content-type="family">Chrysomelidae</named-content></kwd></kwd-group><mixed-citation publication-type="journal"><person-group><name><surname>Agrain</surname><given-names>Federico A.</given-names></name><name><surname>Chamorro</surname><given-names>Maria Lourdes</given-names></name><name><surname>Cabrera</surname><given-names>Nora</given-names></name><name><surname>Sassi</surname><given-names>Davide</given-names></name><name><surname>Roig-Juñent</surname><given-names>Sergio</given-names></name></person-group><article-title>A comprehensive guide to the Argentinian case-bearer beetle fauna (<tp:taxon-name><tp:taxon-name-part taxon-name-part-type="order">Coleoptera</tp:taxon-name-part></tp:taxon-name>, <tp:taxon-name><tp:taxon-name-part taxon-name-part-type="family">Chrysomelidae</tp:taxon-name-part></tp:taxon-name>, Camptosomata)</article-title><source>Zookeys</source><day>26</day><month>5</month><year>2017</year><volume>2017</volume><issue>677</issue><fpage>11</fpage><lpage>88</lpage><pub-id pub-id-type="doi">10.3897/zookeys.677.10778</pub-id></mixed-citation></tp:treatment-meta><tp:nomenclature><tp:taxon-name>
                <tp:taxon-name-part taxon-name-part-type="genus" reg="Pachybrachis">Pachybrachis</tp:taxon-name-part>
              </tp:taxon-name><tp:taxon-authority>Chevrolat, 1836</tp:taxon-authority><xref ref-type="fig" rid="F27">Fig. 27</xref><!--PageBreak--><tp:nomenclature-citation-list><tp:nomenclature-citation><tp:taxon-name>
                    <tp:taxon-name-part taxon-name-part-type="genus" reg="Pachybrachis">Pachybrachis</tp:taxon-name-part></tp:taxon-name><comment>: Chevrolat, 1836: 420.</comment></tp:nomenclature-citation><tp:nomenclature-citation><tp:taxon-name><tp:taxon-name-part taxon-name-part-type="equal">=</tp:taxon-name-part><tp:taxon-name-part taxon-name-part-type="genus" reg="Pachybrachis">Pachybrachis</tp:taxon-name-part></tp:taxon-name><comment> Redtenbacher, 1845. </comment></tp:nomenclature-citation><tp:nomenclature-citation><tp:taxon-name><tp:taxon-name-part taxon-name-part-type="equal">=</tp:taxon-name-part><tp:taxon-name-part taxon-name-part-type="genus" reg="Pachystylus">Pachystylus</tp:taxon-name-part></tp:taxon-name><comment> Rey, 1883. </comment></tp:nomenclature-citation><tp:nomenclature-citation><tp:taxon-name>
                    <tp:taxon-name-part taxon-name-part-type="genus" reg="Pachybrachys">Pachybrachys</tp:taxon-name-part></tp:taxon-name><comment>: <xref ref-type="bibr" rid="B111">Mannerheim 1843</xref>: 311. Incorrect subsequent spelling.</comment></tp:nomenclature-citation></tp:nomenclature-citation-list></tp:nomenclature><tp:treatment-sec sec-type="type species" id="SECID0EG4AM"><title>Type species.</title><p>
                <italic><tp:taxon-name><tp:taxon-name-part taxon-name-part-type="genus" reg="Cryptocephalus">Cryptocephalus</tp:taxon-name-part> <tp:taxon-name-part taxon-name-part-type="species" reg="hieroglyphicus">hieroglyphicus</tp:taxon-name-part></tp:taxon-name></italic> Laicharting, 1781. By subsequent designation of <xref ref-type="bibr" rid="B84">Jacoby 1908</xref>: 265.</p><fig id="F27" position="float" orientation="portrait"><label>Figure 27.</label><caption><p>
                    <italic><tp:taxon-name><tp:taxon-name-part taxon-name-part-type="genus" reg="Pachybrachis">Pachybrachis</tp:taxon-name-part> <tp:taxon-name-part taxon-name-part-type="species" reg="mysticus">mysticus</tp:taxon-name-part></tp:taxon-name></italic> Suffrian <sup>(2)</sup>, left: habitus (dorsal view), right: habitus (lateral view).</p></caption><graphic xmlns:xlink="http://www.w3.org/1999/xlink" xlink:href="zookeys-677-011-g027.jpg" position="float" orientation="portrait" xlink:type="simple" id="oo_137744.jpg"/></fig></tp:treatment-sec><tp:treatment-sec sec-type="diagnosis" id="SECID0EV5AM"><title>Diagnosis.</title><p>Posterior margin of intercoxal prosternal process relatively entire, rarely produced beyond posterior margin of prothorax; gestalt cylindrical (height of each elytron approximately 2.5 width), pronotum narrower than elytral bases combined, overall flattened not vaulted; punctation on head, prothorax and elytra evident, large; elytral punctation commonly confused (but punctation in rows not uncommon); fore-femora may or may not be enlarged; mesotibiae usually with terminal spur in both sexes.</p></tp:treatment-sec><tp:treatment-sec sec-type="distribution" id="SECID0EE6AM"><title>Distribution.</title><p>Neartic, Neotropical, Palearctic, and Oriental regions.</p></tp:treatment-sec><tp:treatment-sec sec-type="remarks" id="SECID0ET6AM"><title>Remarks.</title><p>A subgeneric classification exists for Palearctic species, Neotropical species have not yet been assigned to subgenera.</p></tp:treatment-sec><tp:treatment-sec sec-type="Argentinian species checklist" id="SECID0EY6AM"><title>Argentinian species checklist.</title><p>1. <italic><tp:taxon-name><tp:taxon-name-part taxon-name-part-type="genus" reg="Pachybrachis">Pachybrachis</tp:taxon-name-part> <tp:taxon-name-part taxon-name-part-type="species" reg="foetidus">foetidus</tp:taxon-name-part></tp:taxon-name></italic> Suffrian, 1866 (<abbrev xmlns:xlink="http://www.w3.org/1999/xlink" xlink:title="Buenos Aires" id="ABBRID0EJABM" xlink:type="simple">BAS</abbrev>)</p><p>2. <italic><tp:taxon-name><tp:taxon-name-part taxon-name-part-type="genus" reg="Pachybrachis">Pachybrachis</tp:taxon-name-part> <tp:taxon-name-part taxon-name-part-type="species" reg="gayi">gayi</tp:taxon-name-part></tp:taxon-name></italic> Blanchard, 1851 (ARGENTINA). Host plant: <tp:taxon-name><tp:taxon-name-part taxon-name-part-type="family">Fagaceae</tp:taxon-name-part></tp:taxon-name>: <italic><tp:taxon-name><tp:taxon-name-part taxon-name-part-type="genus" reg="Nothofagus">Nothofagus</tp:taxon-name-part></tp:taxon-name></italic> and <italic><tp:taxon-name><tp:taxon-name-part taxon-name-part-type="genus" reg="Castanea">Castanea</tp:taxon-name-part></tp:taxon-name></italic> (Jolivet, 1978).</p><p>3. <italic><tp:taxon-name><tp:taxon-name-part taxon-name-part-type="genus" reg="Pachybrachis">Pachybrachis</tp:taxon-name-part> <tp:taxon-name-part taxon-name-part-type="species" reg="mysticus">mysticus</tp:taxon-name-part></tp:taxon-name></italic> <xref ref-type="bibr" rid="B166">Suffrian 1866</xref> (<abbrev xmlns:xlink="http://www.w3.org/1999/xlink" xlink:title="Buenos Aires" id="ABBRID0EHCBM" xlink:type="simple">BAS</abbrev>, <abbrev xmlns:xlink="http://www.w3.org/1999/xlink" xlink:title="La Pampa" id="ABBRID0ELCBM" xlink:type="simple">LPA</abbrev>). Host plant: <tp:taxon-name><tp:taxon-name-part taxon-name-part-type="family">Fabaceae</tp:taxon-name-part></tp:taxon-name>: <italic><tp:taxon-name><tp:taxon-name-part taxon-name-part-type="genus" reg="Prospis">Prospis</tp:taxon-name-part> <tp:taxon-name-part taxon-name-part-type="species" reg="caldenia">caldenia</tp:taxon-name-part></tp:taxon-name></italic> (<xref ref-type="bibr" rid="B11">Aravena 1974</xref>).</p><p>4. <italic><tp:taxon-name><tp:taxon-name-part taxon-name-part-type="genus" reg="Pachybrachis">Pachybrachis</tp:taxon-name-part> <tp:taxon-name-part taxon-name-part-type="species" reg="nigronotatus">nigronotatus</tp:taxon-name-part></tp:taxon-name></italic> Boheman, 1858 (<abbrev xmlns:xlink="http://www.w3.org/1999/xlink" xlink:title="Buenos Aires" id="ABBRID0EQDBM" xlink:type="simple">BAS</abbrev>)</p><p>5. <italic><tp:taxon-name><tp:taxon-name-part taxon-name-part-type="genus" reg="Pachybrachis">Pachybrachis</tp:taxon-name-part> <tp:taxon-name-part taxon-name-part-type="species" reg="xanthogrammus">xanthogrammus</tp:taxon-name-part></tp:taxon-name></italic> Suffrian, 1866 (<abbrev xmlns:xlink="http://www.w3.org/1999/xlink" xlink:title="Corrientes" id="ABBRID0EBEBM" xlink:type="simple">CTS</abbrev>, <abbrev xmlns:xlink="http://www.w3.org/1999/xlink" xlink:title="Entre Ríos" id="ABBRID0EFEBM" xlink:type="simple">ERS</abbrev>).</p><!--PageBreak--></tp:treatment-sec><ref-list><ref id="B111"><mixed-citation xmlns:xlink="http://www.w3.org/1999/xlink" xlink:type="simple">
          <person-group><name name-style="western"><surname>Mannerheim</surname><given-names>CG von</given-names></name></person-group> (<year>1843</year>) <article-title>Beitrag zur Käferfauna der Aleutischen Inseln, der Insel Sitka und Neu-Californiens.</article-title> <source>Bulletin de la Société Impériale des Naturalistes de Moscou</source> <volume>16</volume>: <fpage>175</fpage>–<lpage>314</lpage>.</mixed-citation></ref><ref id="B84"><mixed-citation xmlns:xlink="http://www.w3.org/1999/xlink" xlink:type="simple">
          <person-group><name name-style="western"><surname>Jacoby</surname><given-names>M</given-names></name></person-group> (<year>1908</year>) <source>The fauna of British India, including Ceylon and Burma. <tp:taxon-name><tp:taxon-name-part taxon-name-part-type="order">Coleoptera</tp:taxon-name-part></tp:taxon-name>. <tp:taxon-name><tp:taxon-name-part taxon-name-part-type="family">Chrysomelidae</tp:taxon-name-part></tp:taxon-name>. Vol. 1.</source> <publisher-name>Taylor and Francis</publisher-name>, <publisher-loc>London</publisher-loc>, <size units="page">534 pp</size>.</mixed-citation></ref><ref id="B166"><mixed-citation xmlns:xlink="http://www.w3.org/1999/xlink" xlink:type="simple">
          <person-group><name name-style="western"><surname>Suffrian</surname><given-names>CWLE</given-names></name></person-group> (<year>1866</year>) <article-title>Zur Kenntniss der sudamerikanischen Cryptocephalen.</article-title> <source>Linnaea Entomologica</source> <volume>16</volume>: <fpage>1</fpage>–<lpage>483</lpage>.</mixed-citation></ref><ref id="B11"><mixed-citation xmlns:xlink="http://www.w3.org/1999/xlink" xlink:type="simple">
          <person-group><name name-style="western"><surname>Aravena</surname><given-names>RO</given-names></name></person-group> (<year>1974</year>) <source>Insectos de La Pampa (Coleópteros) Biblioteca Pampeana, Prov.</source> <publisher-name>de La Pampa</publisher-name>, <publisher-loc>Consejo Provincial de difusión</publisher-loc>, <size units="page">166 pp</size>.</mixed-citation></ref></ref-list></tp:taxon-treatment>
