# Supplementary material for: A comprehensive guide to the Argentinian case-bearer beetle fauna (Coleoptera, Chrysomelidae, Camptosomata)
Source: Zookeys. 2017 May 26;(677):11–88. doi: 10.3897/zookeys.677.10778 (PMC5537999; doi:10.3897/zookeys.677.10778)
Supplement: XML Treatment for Aulacochlamys [file zookeys.677.10778-treatment34.xml]

<!DOCTYPE tp:taxon-treatment
  PUBLIC "-//TaxonX//DTD Taxonomic Treatment Publishing DTD v0 20100105//EN" "tax-treatment-NSO.dtd">
<tp:taxon-treatment xmlns:tp="http://www.plazi.org/taxpub"><tp:treatment-meta><kwd-group><label>Taxon classification</label><kwd><named-content xmlns:xlink="http://www.w3.org/1999/xlink" content-type="kingdom">Animalia</named-content></kwd><kwd><named-content xmlns:xlink="http://www.w3.org/1999/xlink" content-type="order">Coleoptera</named-content></kwd><kwd><named-content xmlns:xlink="http://www.w3.org/1999/xlink" content-type="family">Chrysomelidae</named-content></kwd></kwd-group><mixed-citation publication-type="journal"><person-group><name><surname>Agrain</surname><given-names>Federico A.</given-names></name><name><surname>Chamorro</surname><given-names>Maria Lourdes</given-names></name><name><surname>Cabrera</surname><given-names>Nora</given-names></name><name><surname>Sassi</surname><given-names>Davide</given-names></name><name><surname>Roig-Juñent</surname><given-names>Sergio</given-names></name></person-group><article-title>A comprehensive guide to the Argentinian case-bearer beetle fauna (<tp:taxon-name><tp:taxon-name-part taxon-name-part-type="order">Coleoptera</tp:taxon-name-part></tp:taxon-name>, <tp:taxon-name><tp:taxon-name-part taxon-name-part-type="family">Chrysomelidae</tp:taxon-name-part></tp:taxon-name>, Camptosomata)</article-title><source>Zookeys</source><day>26</day><month>5</month><year>2017</year><volume>2017</volume><issue>677</issue><fpage>11</fpage><lpage>88</lpage><pub-id pub-id-type="doi">10.3897/zookeys.677.10778</pub-id></mixed-citation></tp:treatment-meta><tp:nomenclature><tp:taxon-name>
                <tp:taxon-name-part taxon-name-part-type="genus" reg="Aulacochlamys">Aulacochlamys</tp:taxon-name-part>
              </tp:taxon-name><tp:taxon-authority>Monrós, 1951c</tp:taxon-authority><xref ref-type="fig" rid="F28">Fig. 28</xref><tp:nomenclature-citation-list><tp:nomenclature-citation><tp:taxon-name>
                    <tp:taxon-name-part taxon-name-part-type="genus" reg="Aulacochlamys">Aulacochlamys</tp:taxon-name-part>
                  </tp:taxon-name><comment>Monrós, 1951c: 657; <xref ref-type="bibr" rid="B38">Chamorro-Lacayo and Konstantinov 2009</xref>: 66.</comment></tp:nomenclature-citation></tp:nomenclature-citation-list></tp:nomenclature><tp:treatment-sec sec-type="type species" id="SECID0ELHBM"><title>Type species.</title><p>
                <italic><tp:taxon-name><tp:taxon-name-part taxon-name-part-type="genus" reg="Exema">Exema</tp:taxon-name-part> <tp:taxon-name-part taxon-name-part-type="species" reg="costicollis">costicollis</tp:taxon-name-part></tp:taxon-name></italic> Lacordaire, 1848, by original designation.</p><fig id="F28" position="float" orientation="portrait"><label>Figure 28.</label><caption><p>
                    <italic><tp:taxon-name><tp:taxon-name-part taxon-name-part-type="genus" reg="Aulacochlamys">Aulacochlamys</tp:taxon-name-part> <tp:taxon-name-part taxon-name-part-type="species" reg="costicollis">costicollis</tp:taxon-name-part></tp:taxon-name></italic> (Lacordaire) <sup>(2)</sup>, left: habitus (dorsal view), right: habitus (lateral view).</p></caption><graphic xmlns:xlink="http://www.w3.org/1999/xlink" xlink:href="zookeys-677-011-g028.jpg" position="float" orientation="portrait" xlink:type="simple" id="oo_137745.jpg"/></fig></tp:treatment-sec><tp:treatment-sec sec-type="diagnosis" id="SECID0EWIBM"><title>Diagnosis.</title><p>The most salient feature of this genus is the presence medially on the pronotum of six elevated distinct, small, sharp, longitudinal carinae, which converge medially near the posterior margin, reminiscent of a fan. These are small beetles (less than 3 mm length), cylindrical; with antennae serrated beyond antennomere V. antennomeres III-V slightly widened, but not dilated distally; pronotal base opposite mesoscutellum (posterior pronotal lobe) with or without notch; intercoxal prosternal process gradually narrowing posteriorly, broadening before apex; metascutellum concealed by elytra; elytral suture completely serrate, although serration may be weak near scutellum, elytral tubercles well developed. Tibiae slightly curved, cylindrical. <italic><tp:taxon-name><tp:taxon-name-part taxon-name-part-type="genus" reg="Aulacochlamys">Aulacochlamys</tp:taxon-name-part></tp:taxon-name></italic> can easily be distinguished from <italic><tp:taxon-name><tp:taxon-name-part taxon-name-part-type="genus" reg="Chlamisus">Chlamisus</tp:taxon-name-part></tp:taxon-name></italic> Rafinesque by the presence of the six longitudinal carinae on its pronotum.</p></tp:treatment-sec><tp:treatment-sec sec-type="distribution" id="SECID0EKJBM"><title>Distribution.</title><p>Pantropical, except Australia (<xref ref-type="bibr" rid="B124">Monrós 1951c</xref>). Six of the 21 Neotropical species are present in Argentina.</p></tp:treatment-sec><tp:treatment-sec sec-type="Argentinian species checklist" id="SECID0EUJBM"><title>Argentinian species checklist.</title><p>1. <italic><tp:taxon-name><tp:taxon-name-part taxon-name-part-type="genus" reg="Aulacochlamys">Aulacochlamys</tp:taxon-name-part> <tp:taxon-name-part taxon-name-part-type="species" reg="costicollis">costicollis</tp:taxon-name-part></tp:taxon-name></italic> (Lacordaire, 1848) (<abbrev xmlns:xlink="http://www.w3.org/1999/xlink" xlink:title="Corrientes" id="ABBRID0EFKBM" xlink:type="simple">CTS</abbrev>, <abbrev xmlns:xlink="http://www.w3.org/1999/xlink" xlink:title="Jujuy" id="ABBRID0EJKBM" xlink:type="simple">JUY</abbrev>, <abbrev xmlns:xlink="http://www.w3.org/1999/xlink" xlink:title="Misiones" id="ABBRID0ENKBM" xlink:type="simple">MNS</abbrev>).</p><p>2. <italic><tp:taxon-name><tp:taxon-name-part taxon-name-part-type="genus" reg="Aulacochlamys">Aulacochlamys</tp:taxon-name-part> <tp:taxon-name-part taxon-name-part-type="species" reg="minuta">minuta</tp:taxon-name-part></tp:taxon-name></italic> Monrós, 1951c (<abbrev xmlns:xlink="http://www.w3.org/1999/xlink" xlink:title="Misiones" id="ABBRID0E5KBM" xlink:type="simple">MNS</abbrev>).</p><p>3. <italic><tp:taxon-name><tp:taxon-name-part taxon-name-part-type="genus" reg="Aulacochlamys">Aulacochlamys</tp:taxon-name-part> <tp:taxon-name-part taxon-name-part-type="species" reg="pygidialis">pygidialis</tp:taxon-name-part></tp:taxon-name></italic> Monrós, 1951c (<abbrev xmlns:xlink="http://www.w3.org/1999/xlink" xlink:title="Misiones" id="ABBRID0EPLBM" xlink:type="simple">MNS</abbrev>).</p><p>4. <italic><tp:taxon-name><tp:taxon-name-part taxon-name-part-type="genus" reg="Aulacochlamys">Aulacochlamys</tp:taxon-name-part> <tp:taxon-name-part taxon-name-part-type="species" reg="radiata">radiata</tp:taxon-name-part></tp:taxon-name></italic> Monrós, 1951c (<abbrev xmlns:xlink="http://www.w3.org/1999/xlink" xlink:title="Misiones" id="ABBRID0EAMBM" xlink:type="simple">MNS</abbrev>).</p><p>5. <italic><tp:taxon-name><tp:taxon-name-part taxon-name-part-type="genus" reg="Aulacochlamys">Aulacochlamys</tp:taxon-name-part> <tp:taxon-name-part taxon-name-part-type="species" reg="rectecarinata">rectecarinata</tp:taxon-name-part></tp:taxon-name></italic> Monrós, 1951c (<abbrev xmlns:xlink="http://www.w3.org/1999/xlink" xlink:title="Corrientes" id="ABBRID0ERMBM" xlink:type="simple">CTS</abbrev>, <abbrev xmlns:xlink="http://www.w3.org/1999/xlink" xlink:title="Misiones" id="ABBRID0EVMBM" xlink:type="simple">MNS</abbrev>, <abbrev xmlns:xlink="http://www.w3.org/1999/xlink" xlink:title="Tucumán" id="ABBRID0EZMBM" xlink:type="simple">TUC</abbrev>).</p><p>6. <italic><tp:taxon-name><tp:taxon-name-part taxon-name-part-type="genus" reg="Aulacochlamys">Aulacochlamys</tp:taxon-name-part> <tp:taxon-name-part taxon-name-part-type="species" reg="ultima">ultima</tp:taxon-name-part></tp:taxon-name></italic> Monrós, 1951c (<abbrev xmlns:xlink="http://www.w3.org/1999/xlink" xlink:title="Córdoba" id="ABBRID0EKNBM" xlink:type="simple">COR</abbrev>).</p><!--PageBreak--></tp:treatment-sec><ref-list><ref id="B38"><mixed-citation xmlns:xlink="http://www.w3.org/1999/xlink" xlink:type="simple">
          <person-group><name name-style="western"><surname>Chamorro-Lacayo</surname><given-names>ML</given-names></name><name name-style="western"><surname>Konstantinov</surname><given-names>AS</given-names></name></person-group> (<year>2009</year>) <article-title>Synopsis of warty leaf beetle genera of the world (<tp:taxon-name><tp:taxon-name-part taxon-name-part-type="order">Coleoptera</tp:taxon-name-part></tp:taxon-name>, <tp:taxon-name><tp:taxon-name-part taxon-name-part-type="family">Chrysomelidae</tp:taxon-name-part></tp:taxon-name>, <tp:taxon-name><tp:taxon-name-part taxon-name-part-type="subfamily">Cryptocephalinae</tp:taxon-name-part></tp:taxon-name>, <tp:taxon-name><tp:taxon-name-part taxon-name-part-type="tribe">Chlamisini</tp:taxon-name-part></tp:taxon-name>).</article-title> <source>ZooKeys</source> <volume>8</volume>: <fpage>63</fpage>–<lpage>88</lpage>. <ext-link xlink:type="simple" ext-link-type="doi" xlink:href="10.3897/zookeys.8.90">https://doi.org/10.3897/zookeys.8.90</ext-link></mixed-citation></ref><ref id="B124"><mixed-citation xmlns:xlink="http://www.w3.org/1999/xlink" xlink:type="simple">
          <person-group><name name-style="western"><surname>Monrós</surname><given-names>F</given-names></name></person-group> (<year>1951c</year>) <article-title>Revisión de las especies argentinas de <tp:taxon-name><tp:taxon-name-part taxon-name-part-type="subfamily">Chlamisinae</tp:taxon-name-part></tp:taxon-name> (Col., <tp:taxon-name><tp:taxon-name-part taxon-name-part-type="family">Chrysomelidae</tp:taxon-name-part></tp:taxon-name>) (5ª contribución al conocimiento de <tp:taxon-name><tp:taxon-name-part taxon-name-part-type="subfamily">Chlamisinae</tp:taxon-name-part></tp:taxon-name>).</article-title> <source>Acta Zoológica Lilloana</source> <volume>10</volume>: <fpage>489</fpage>–<lpage>672</lpage>.</mixed-citation></ref></ref-list></tp:taxon-treatment>
