# Supplementary material for: A comprehensive guide to the Argentinian case-bearer beetle fauna (Coleoptera, Chrysomelidae, Camptosomata)
Source: Zookeys. 2017 May 26;(677):11–88. doi: 10.3897/zookeys.677.10778 (PMC5537999; doi:10.3897/zookeys.677.10778)
Supplement: XML Treatment for Chlamisus [file zookeys.677.10778-treatment35.xml]

<!DOCTYPE tp:taxon-treatment
  PUBLIC "-//TaxonX//DTD Taxonomic Treatment Publishing DTD v0 20100105//EN" "tax-treatment-NSO.dtd">
<tp:taxon-treatment xmlns:tp="http://www.plazi.org/taxpub"><tp:treatment-meta><kwd-group><label>Taxon classification</label><kwd><named-content xmlns:xlink="http://www.w3.org/1999/xlink" content-type="kingdom">Animalia</named-content></kwd><kwd><named-content xmlns:xlink="http://www.w3.org/1999/xlink" content-type="order">Coleoptera</named-content></kwd><kwd><named-content xmlns:xlink="http://www.w3.org/1999/xlink" content-type="family">Chrysomelidae</named-content></kwd></kwd-group><mixed-citation publication-type="journal"><person-group><name><surname>Agrain</surname><given-names>Federico A.</given-names></name><name><surname>Chamorro</surname><given-names>Maria Lourdes</given-names></name><name><surname>Cabrera</surname><given-names>Nora</given-names></name><name><surname>Sassi</surname><given-names>Davide</given-names></name><name><surname>Roig-Juñent</surname><given-names>Sergio</given-names></name></person-group><article-title>A comprehensive guide to the Argentinian case-bearer beetle fauna (<tp:taxon-name><tp:taxon-name-part taxon-name-part-type="order">Coleoptera</tp:taxon-name-part></tp:taxon-name>, <tp:taxon-name><tp:taxon-name-part taxon-name-part-type="family">Chrysomelidae</tp:taxon-name-part></tp:taxon-name>, Camptosomata)</article-title><source>Zookeys</source><day>26</day><month>5</month><year>2017</year><volume>2017</volume><issue>677</issue><fpage>11</fpage><lpage>88</lpage><pub-id pub-id-type="doi">10.3897/zookeys.677.10778</pub-id></mixed-citation></tp:treatment-meta><tp:nomenclature><tp:taxon-name>
                <tp:taxon-name-part taxon-name-part-type="genus" reg="Chlamisus">Chlamisus</tp:taxon-name-part>
              </tp:taxon-name><tp:taxon-authority>Rafinesque, 1815</tp:taxon-authority><xref ref-type="fig" rid="F29">Fig. 29</xref><!--PageBreak--><tp:nomenclature-citation-list><tp:nomenclature-citation><tp:taxon-name>
                    <tp:taxon-name-part taxon-name-part-type="genus" reg="Chlamisus">Chlamisus</tp:taxon-name-part>
                  </tp:taxon-name><comment>Rafinesque, 1815: 116; <xref ref-type="bibr" rid="B38">Chamorro-Lacayo and Konstantinov 2009</xref>: 71.</comment></tp:nomenclature-citation><tp:nomenclature-citation><tp:taxon-name><tp:taxon-name-part taxon-name-part-type="equal">=</tp:taxon-name-part><tp:taxon-name-part taxon-name-part-type="genus" reg="Chlamys">Chlamys</tp:taxon-name-part></tp:taxon-name><comment> Knoch, 1801: 122. </comment></tp:nomenclature-citation><tp:nomenclature-citation><tp:taxon-name><tp:taxon-name-part taxon-name-part-type="equal">=</tp:taxon-name-part><tp:taxon-name-part taxon-name-part-type="genus" reg="Myochlamys">Myochlamys</tp:taxon-name-part></tp:taxon-name><comment> Ihering, 1907. </comment></tp:nomenclature-citation><tp:nomenclature-citation><tp:taxon-name><tp:taxon-name-part taxon-name-part-type="equal">=</tp:taxon-name-part><tp:taxon-name-part taxon-name-part-type="genus" reg="Arthrochlamys">Arthrochlamys</tp:taxon-name-part></tp:taxon-name><comment> Ihering, 1904. </comment></tp:nomenclature-citation><tp:nomenclature-citation><tp:taxon-name><tp:taxon-name-part taxon-name-part-type="equal">=</tp:taxon-name-part><tp:taxon-name-part taxon-name-part-type="genus" reg="Boloschesis">Boloschesis</tp:taxon-name-part></tp:taxon-name><comment> Jakobson, 1924. </comment></tp:nomenclature-citation></tp:nomenclature-citation-list></tp:nomenclature><tp:treatment-sec sec-type="type species" id="SECID0EHQBM"><title>Type species.</title><p>
                <italic><tp:taxon-name><tp:taxon-name-part taxon-name-part-type="genus" reg="Chlamys">Chlamys</tp:taxon-name-part> <tp:taxon-name-part taxon-name-part-type="species" reg="foveolata">foveolata</tp:taxon-name-part></tp:taxon-name></italic> Knoch, 1801, by subsequent designation of <xref ref-type="bibr" rid="B133">Navajas 1946</xref>: 244 [preoccupied by <italic><tp:taxon-name><tp:taxon-name-part taxon-name-part-type="genus" reg="Chlamys">Chlamys</tp:taxon-name-part></tp:taxon-name></italic> Röding, 1798, <tp:taxon-name><tp:taxon-name-part taxon-name-part-type="phylum">Mollusca</tp:taxon-name-part></tp:taxon-name>].</p><fig id="F29" position="float" orientation="portrait"><label>Figure 29.</label><caption><p>
                    <italic><tp:taxon-name><tp:taxon-name-part taxon-name-part-type="genus" reg="Chlamisus">Chlamisus</tp:taxon-name-part> <tp:taxon-name-part taxon-name-part-type="species" reg="apricarius">apricarius</tp:taxon-name-part></tp:taxon-name></italic> (Lacordaire) <sup>(3)</sup>, left: habitus (dorsal view), right: habitus (lateral view).</p></caption><graphic xmlns:xlink="http://www.w3.org/1999/xlink" xlink:href="zookeys-677-011-g029.jpg" position="float" orientation="portrait" xlink:type="simple" id="oo_137746.jpg"/></fig></tp:treatment-sec><tp:treatment-sec sec-type="diagnosis" id="SECID0ECSBM"><title>Diagnosis.</title><p>This genus can be separated from <italic><tp:taxon-name><tp:taxon-name-part taxon-name-part-type="genus" reg="Exema">Exema</tp:taxon-name-part></tp:taxon-name></italic> Lacordaire by the following characters: males without spines or spinulae on ventrite I; antennomere V nearly as large as VI; sutural serration of elytra usually incomplete (suture entire immediately following mesoscutellum); intercoxal prosternal process posteriorly pointed (narrowed), posteriorly much narrower than anterior margin (<xref ref-type="bibr" rid="B38">Chamorro-Lacayo and Konstantinov 2009</xref>). Intermediate size (3-8 mm length). Body usually not metallic in color; elytra without velvety spots. Antenna serrate beyond antennomeres III or IV, antennomere II slightly widened, globose, antennomere V nearly as large as 6<sup>th</sup>. Pronotum medially elevated, with various bumps and short carinae; posterior pronotal lobe with well-differentiated notch; metascutellum not exposed.</p></tp:treatment-sec><tp:treatment-sec sec-type="distribution" id="SECID0E5SBM"><title>Distribution.</title><p>Cosmopolitan, with over 400 species described worldwide (<xref ref-type="bibr" rid="B124">Monrós 1951c</xref>; <xref ref-type="bibr" rid="B139">Reid 1991</xref>).</p></tp:treatment-sec><tp:treatment-sec sec-type="Argentinian species checklist" id="SECID0EMTBM"><title>Argentinian species checklist.</title><p>1. <italic><tp:taxon-name><tp:taxon-name-part taxon-name-part-type="genus" reg="Chlamisus">Chlamisus</tp:taxon-name-part> <tp:taxon-name-part taxon-name-part-type="species" reg="achalay">achalay</tp:taxon-name-part></tp:taxon-name></italic> Monrós, 1951c (<abbrev xmlns:xlink="http://www.w3.org/1999/xlink" xlink:title="La Rioja" id="ABBRID0E4TBM" xlink:type="simple">LRA</abbrev>, <abbrev xmlns:xlink="http://www.w3.org/1999/xlink" xlink:title="Salta" id="ABBRID0EBUBM" xlink:type="simple">SAL</abbrev>).</p><p>2. <italic><tp:taxon-name><tp:taxon-name-part taxon-name-part-type="genus" reg="Chlamisus">Chlamisus</tp:taxon-name-part> <tp:taxon-name-part taxon-name-part-type="species" reg="aeronauticus">aeronauticus</tp:taxon-name-part></tp:taxon-name></italic> Monrós, 1951c (<abbrev xmlns:xlink="http://www.w3.org/1999/xlink" xlink:title="Jujuy" id="ABBRID0ESUBM" xlink:type="simple">JUY</abbrev>, <abbrev xmlns:xlink="http://www.w3.org/1999/xlink" xlink:title="Salta" id="ABBRID0EWUBM" xlink:type="simple">SAL</abbrev>, <abbrev xmlns:xlink="http://www.w3.org/1999/xlink" xlink:title="Tucumán" id="ABBRID0E1UBM" xlink:type="simple">TUC</abbrev>).</p><p>3. <italic><tp:taxon-name><tp:taxon-name-part taxon-name-part-type="genus" reg="Chlamisus">Chlamisus</tp:taxon-name-part> <tp:taxon-name-part taxon-name-part-type="species" reg="apricarius">apricarius</tp:taxon-name-part></tp:taxon-name></italic> (Lacordaire, 1845) (<abbrev xmlns:xlink="http://www.w3.org/1999/xlink" xlink:title="Chubut" id="ABBRID0ELVBM" xlink:type="simple">CHT</abbrev>, <abbrev xmlns:xlink="http://www.w3.org/1999/xlink" xlink:title="Neuquén" id="ABBRID0EPVBM" xlink:type="simple">NQN</abbrev>, <abbrev xmlns:xlink="http://www.w3.org/1999/xlink" xlink:title="Río Negro" id="ABBRID0ETVBM" xlink:type="simple">RNO</abbrev>).</p><p>= <italic><tp:taxon-name><tp:taxon-name-part taxon-name-part-type="genus" reg="Chlamys">Chlamys</tp:taxon-name-part> <tp:taxon-name-part taxon-name-part-type="species" reg="fulvescens">fulvescens</tp:taxon-name-part></tp:taxon-name></italic> Blanchard, 1851.</p><p>= <italic><tp:taxon-name><tp:taxon-name-part taxon-name-part-type="genus" reg="Chlamys">Chlamys</tp:taxon-name-part> <tp:taxon-name-part taxon-name-part-type="species" reg="minuta">minuta</tp:taxon-name-part></tp:taxon-name></italic> Philippi &amp; Philippi, 1864.</p><p>= <italic><tp:taxon-name><tp:taxon-name-part taxon-name-part-type="genus" reg="Chlamys">Chlamys</tp:taxon-name-part> <tp:taxon-name-part taxon-name-part-type="species" reg="picta">picta</tp:taxon-name-part></tp:taxon-name></italic> Philippi &amp; Philippi, 1864.</p><p>4. <italic><tp:taxon-name><tp:taxon-name-part taxon-name-part-type="genus" reg="Chlamisus">Chlamisus</tp:taxon-name-part> <tp:taxon-name-part taxon-name-part-type="species" reg="clarapex">clarapex</tp:taxon-name-part></tp:taxon-name></italic> Monrós, 1951c (<abbrev xmlns:xlink="http://www.w3.org/1999/xlink" xlink:title="Misiones" id="ABBRID0ELXBM" xlink:type="simple">MNS</abbrev>).</p><p>5. <italic><tp:taxon-name><tp:taxon-name-part taxon-name-part-type="genus" reg="Chlamisus">Chlamisus</tp:taxon-name-part> <tp:taxon-name-part taxon-name-part-type="species" reg="coya">coya</tp:taxon-name-part></tp:taxon-name></italic> Monrós, 1951c (<abbrev xmlns:xlink="http://www.w3.org/1999/xlink" xlink:title="Jujuy" id="ABBRID0E3XBM" xlink:type="simple">JUY</abbrev>).</p><p>6. <italic><tp:taxon-name><tp:taxon-name-part taxon-name-part-type="genus" reg="Chlamisus">Chlamisus</tp:taxon-name-part> <tp:taxon-name-part taxon-name-part-type="species" reg="discalceatus">discalceatus</tp:taxon-name-part></tp:taxon-name></italic> Monrós, 1951c (<abbrev xmlns:xlink="http://www.w3.org/1999/xlink" xlink:title="Chaco" id="ABBRID0ENYBM" xlink:type="simple">CHA</abbrev>).</p><p>7. <italic><tp:taxon-name><tp:taxon-name-part taxon-name-part-type="genus" reg="Chlamisus">Chlamisus</tp:taxon-name-part> <tp:taxon-name-part taxon-name-part-type="species" reg="discipennis">discipennis</tp:taxon-name-part></tp:taxon-name></italic> (Jacoby, 1901) (<abbrev xmlns:xlink="http://www.w3.org/1999/xlink" xlink:title="Misiones" id="ABBRID0E5YBM" xlink:type="simple">MNS</abbrev>). Host plant: <tp:taxon-name><tp:taxon-name-part taxon-name-part-type="family">Sterculiaceae</tp:taxon-name-part></tp:taxon-name>: <italic><tp:taxon-name><tp:taxon-name-part taxon-name-part-type="genus" reg="Waltheria">Waltheria</tp:taxon-name-part> <tp:taxon-name-part taxon-name-part-type="species" reg="americana">americana</tp:taxon-name-part></tp:taxon-name></italic> (<xref ref-type="bibr" rid="B20">Bokermann 1963</xref>).</p><p>8. <italic><tp:taxon-name><tp:taxon-name-part taxon-name-part-type="genus" reg="Chlamisus">Chlamisus</tp:taxon-name-part> <tp:taxon-name-part taxon-name-part-type="species" reg="echinatus">echinatus</tp:taxon-name-part></tp:taxon-name></italic> (Klug, 1824) (<abbrev xmlns:xlink="http://www.w3.org/1999/xlink" xlink:title="Salta" id="ABBRID0ED1BM" xlink:type="simple">SAL</abbrev>) Host plant: <tp:taxon-name><tp:taxon-name-part taxon-name-part-type="family">Euphorbiaceae</tp:taxon-name-part></tp:taxon-name>: <italic><tp:taxon-name><tp:taxon-name-part taxon-name-part-type="genus" reg="Croton">Croton</tp:taxon-name-part> <tp:taxon-name-part taxon-name-part-type="species" reg="pohlianus">pohlianus</tp:taxon-name-part></tp:taxon-name></italic> (<xref ref-type="bibr" rid="B20">Bokermann 1963</xref>).</p><p>9. <italic><tp:taxon-name><tp:taxon-name-part taxon-name-part-type="genus" reg="Chlamisus">Chlamisus</tp:taxon-name-part> <tp:taxon-name-part taxon-name-part-type="species" reg="gibbicollis">gibbicollis</tp:taxon-name-part></tp:taxon-name></italic> (Lacordaire, 1848) (<abbrev xmlns:xlink="http://www.w3.org/1999/xlink" xlink:title="Buenos Aires" id="ABBRID0EI2BM" xlink:type="simple">BAS</abbrev>, <abbrev xmlns:xlink="http://www.w3.org/1999/xlink" xlink:title="Chaco" id="ABBRID0EM2BM" xlink:type="simple">CHA</abbrev>, <abbrev xmlns:xlink="http://www.w3.org/1999/xlink" xlink:title="Córdoba" id="ABBRID0EQ2BM" xlink:type="simple">COR</abbrev>, <abbrev xmlns:xlink="http://www.w3.org/1999/xlink" xlink:title="Entre Ríos" id="ABBRID0EU2BM" xlink:type="simple">ERS</abbrev>, <abbrev xmlns:xlink="http://www.w3.org/1999/xlink" xlink:title="Formosa" id="ABBRID0EY2BM" xlink:type="simple">FOR</abbrev>, <abbrev xmlns:xlink="http://www.w3.org/1999/xlink" xlink:title="Jujuy" id="ABBRID0E32BM" xlink:type="simple">JUY</abbrev>, <abbrev xmlns:xlink="http://www.w3.org/1999/xlink" xlink:title="Misiones" id="ABBRID0EA3BM" xlink:type="simple">MNS</abbrev>, <abbrev xmlns:xlink="http://www.w3.org/1999/xlink" xlink:title="Salta" id="ABBRID0EE3BM" xlink:type="simple">SAL</abbrev>, <abbrev xmlns:xlink="http://www.w3.org/1999/xlink" xlink:title="Tucumán" id="ABBRID0EI3BM" xlink:type="simple">TUC</abbrev>)</p><p>= <italic><tp:taxon-name><tp:taxon-name-part taxon-name-part-type="genus" reg="Chlamys">Chlamys</tp:taxon-name-part> <tp:taxon-name-part taxon-name-part-type="species" reg="lebasii">lebasii</tp:taxon-name-part></tp:taxon-name></italic> Lacordaire, 1848. Host plant: <tp:taxon-name><tp:taxon-name-part taxon-name-part-type="family">Sterculiaceae</tp:taxon-name-part></tp:taxon-name>: <italic><tp:taxon-name><tp:taxon-name-part taxon-name-part-type="genus" reg="Waltheria">Waltheria</tp:taxon-name-part> <tp:taxon-name-part taxon-name-part-type="species" reg="americana">americana</tp:taxon-name-part></tp:taxon-name></italic> (<xref ref-type="bibr" rid="B20">Bokermann 1963</xref>).</p><p>10. <italic><tp:taxon-name><tp:taxon-name-part taxon-name-part-type="genus" reg="Chlamisus">Chlamisus</tp:taxon-name-part> <tp:taxon-name-part taxon-name-part-type="species" reg="guarani">guarani</tp:taxon-name-part></tp:taxon-name></italic> Monrós, 1951c (<abbrev xmlns:xlink="http://www.w3.org/1999/xlink" xlink:title="Corrientes" id="ABBRID0E14BM" xlink:type="simple">CTS</abbrev>).</p><!--PageBreak--><p>11. <italic><tp:taxon-name><tp:taxon-name-part taxon-name-part-type="genus" reg="Chlamisus">Chlamisus</tp:taxon-name-part> <tp:taxon-name-part taxon-name-part-type="species" reg="hirtus">hirtus</tp:taxon-name-part></tp:taxon-name></italic> (Kollar, 1824) (<abbrev xmlns:xlink="http://www.w3.org/1999/xlink" xlink:title="Corrientes" id="ABBRID0EM5BM" xlink:type="simple">CTS</abbrev>, <abbrev xmlns:xlink="http://www.w3.org/1999/xlink" xlink:title="Misiones" id="ABBRID0EQ5BM" xlink:type="simple">MNS</abbrev>). Host plants: <tp:taxon-name><tp:taxon-name-part taxon-name-part-type="family">Fabaceae</tp:taxon-name-part></tp:taxon-name>, <tp:taxon-name><tp:taxon-name-part taxon-name-part-type="family">Sapindaceae</tp:taxon-name-part></tp:taxon-name>, <tp:taxon-name><tp:taxon-name-part taxon-name-part-type="family">Malvaceae</tp:taxon-name-part></tp:taxon-name>, <tp:taxon-name><tp:taxon-name-part taxon-name-part-type="family">Sterculiaceae</tp:taxon-name-part></tp:taxon-name>, <tp:taxon-name><tp:taxon-name-part taxon-name-part-type="family">Euphorbiaceae</tp:taxon-name-part></tp:taxon-name>, (<xref ref-type="bibr" rid="B124">Monrós 1951c</xref>).</p><p>12a. <italic><tp:taxon-name><tp:taxon-name-part taxon-name-part-type="genus" reg="Chlamisus">Chlamisus</tp:taxon-name-part> <tp:taxon-name-part taxon-name-part-type="species" reg="hispidulus">hispidulus</tp:taxon-name-part> <tp:taxon-name-part taxon-name-part-type="subspecies" reg="hispidulus">hispidulus</tp:taxon-name-part></tp:taxon-name></italic> (Klug, 1824) (<abbrev xmlns:xlink="http://www.w3.org/1999/xlink" xlink:title="Buenos Aires" id="ABBRID0ECACM" xlink:type="simple">BAS</abbrev>, <abbrev xmlns:xlink="http://www.w3.org/1999/xlink" xlink:title="Chaco" id="ABBRID0EGACM" xlink:type="simple">CHA</abbrev>, <abbrev xmlns:xlink="http://www.w3.org/1999/xlink" xlink:title="Córdoba" id="ABBRID0EKACM" xlink:type="simple">COR</abbrev>, <abbrev xmlns:xlink="http://www.w3.org/1999/xlink" xlink:title="Formosa" id="ABBRID0EOACM" xlink:type="simple">FOR</abbrev>, <abbrev xmlns:xlink="http://www.w3.org/1999/xlink" xlink:title="Jujuy" id="ABBRID0ESACM" xlink:type="simple">JUY</abbrev>, <abbrev xmlns:xlink="http://www.w3.org/1999/xlink" xlink:title="La Rioja" id="ABBRID0EWACM" xlink:type="simple">LRA</abbrev>, <abbrev xmlns:xlink="http://www.w3.org/1999/xlink" xlink:title="Misiones" id="ABBRID0E1ACM" xlink:type="simple">MNS</abbrev>, <abbrev xmlns:xlink="http://www.w3.org/1999/xlink" xlink:title="Salta" id="ABBRID0E5ACM" xlink:type="simple">SAL</abbrev>, <abbrev xmlns:xlink="http://www.w3.org/1999/xlink" xlink:title="Santiago del Estero" id="ABBRID0ECBCM" xlink:type="simple">SEO</abbrev>, <abbrev xmlns:xlink="http://www.w3.org/1999/xlink" xlink:title="Santa Fe" id="ABBRID0EGBCM" xlink:type="simple">SFE</abbrev>, <abbrev xmlns:xlink="http://www.w3.org/1999/xlink" xlink:title="San Luis" id="ABBRID0EKBCM" xlink:type="simple">SLS</abbrev>, <abbrev xmlns:xlink="http://www.w3.org/1999/xlink" xlink:title="Tucumán" id="ABBRID0EOBCM" xlink:type="simple">TUC</abbrev>).</p><p>= <italic><tp:taxon-name><tp:taxon-name-part taxon-name-part-type="genus" reg="Chlamys">Chlamys</tp:taxon-name-part> <tp:taxon-name-part taxon-name-part-type="species" reg="cordovensis">cordovensis</tp:taxon-name-part></tp:taxon-name></italic> Jacoby, 1901. Host plants: <tp:taxon-name><tp:taxon-name-part taxon-name-part-type="family">Fabaceae</tp:taxon-name-part></tp:taxon-name>: <italic><tp:taxon-name><tp:taxon-name-part taxon-name-part-type="genus" reg="Acacia">Acacia</tp:taxon-name-part></tp:taxon-name></italic> sp., <italic><tp:taxon-name><tp:taxon-name-part taxon-name-part-type="genus" reg="Acacia">Acacia</tp:taxon-name-part> <tp:taxon-name-part taxon-name-part-type="species" reg="cavenia">cavenia</tp:taxon-name-part></tp:taxon-name></italic>; <tp:taxon-name><tp:taxon-name-part taxon-name-part-type="family">Asclepiadaceae</tp:taxon-name-part></tp:taxon-name>: “Tasi” (<xref ref-type="bibr" rid="B124">Monrós 1951c</xref>).</p><p>12b. <italic><tp:taxon-name><tp:taxon-name-part taxon-name-part-type="genus" reg="Chlamisus">Chlamisus</tp:taxon-name-part> <tp:taxon-name-part taxon-name-part-type="species" reg="hispidulus">hispidulus</tp:taxon-name-part> <tp:taxon-name-part taxon-name-part-type="subspecies" reg="llajtamaucanus">llajtamaucanus</tp:taxon-name-part></tp:taxon-name></italic> Monrós, 1951c (<abbrev xmlns:xlink="http://www.w3.org/1999/xlink" xlink:title="Córdoba" id="ABBRID0EQDCM" xlink:type="simple">COR</abbrev>, <abbrev xmlns:xlink="http://www.w3.org/1999/xlink" xlink:title="La Rioja" id="ABBRID0EUDCM" xlink:type="simple">LRA</abbrev>, <abbrev xmlns:xlink="http://www.w3.org/1999/xlink" xlink:title="Mendoza" id="ABBRID0EYDCM" xlink:type="simple">MZA</abbrev>, <abbrev xmlns:xlink="http://www.w3.org/1999/xlink" xlink:title="Santiago del Estero" id="ABBRID0E3DCM" xlink:type="simple">SEO</abbrev>).</p><p>13. <italic><tp:taxon-name><tp:taxon-name-part taxon-name-part-type="genus" reg="Chlamisus">Chlamisus</tp:taxon-name-part> <tp:taxon-name-part taxon-name-part-type="species" reg="impressus">impressus</tp:taxon-name-part></tp:taxon-name></italic> (Fabricius, 1801) (<abbrev xmlns:xlink="http://www.w3.org/1999/xlink" xlink:title="Misiones" id="ABBRID0ENECM" xlink:type="simple">MNS</abbrev>).</p><p>14. <italic><tp:taxon-name><tp:taxon-name-part taxon-name-part-type="genus" reg="Chlamisus">Chlamisus</tp:taxon-name-part> <tp:taxon-name-part taxon-name-part-type="species" reg="inopinatus">inopinatus</tp:taxon-name-part></tp:taxon-name></italic> Monrós, 1951c (<abbrev xmlns:xlink="http://www.w3.org/1999/xlink" xlink:title="Corrientes" id="ABBRID0E5ECM" xlink:type="simple">CTS</abbrev>).</p><p>15. <italic><tp:taxon-name><tp:taxon-name-part taxon-name-part-type="genus" reg="Chlamisus">Chlamisus</tp:taxon-name-part> <tp:taxon-name-part taxon-name-part-type="species" reg="integrithorax">integrithorax</tp:taxon-name-part></tp:taxon-name></italic> Monrós, 1951c (<abbrev xmlns:xlink="http://www.w3.org/1999/xlink" xlink:title="Misiones" id="ABBRID0EPFCM" xlink:type="simple">MNS</abbrev>).</p><p>16. <italic><tp:taxon-name><tp:taxon-name-part taxon-name-part-type="genus" reg="Chlamisus">Chlamisus</tp:taxon-name-part> <tp:taxon-name-part taxon-name-part-type="species" reg="kammerlacheri">kammerlacheri</tp:taxon-name-part></tp:taxon-name></italic> (Kollar, 1824) (<abbrev xmlns:xlink="http://www.w3.org/1999/xlink" xlink:title="Misiones" id="ABBRID0EAGCM" xlink:type="simple">MNS</abbrev>).</p><p>17. <italic><tp:taxon-name><tp:taxon-name-part taxon-name-part-type="genus" reg="Chlamisus">Chlamisus</tp:taxon-name-part> <tp:taxon-name-part taxon-name-part-type="species" reg="kurkuncho">kurkuncho</tp:taxon-name-part></tp:taxon-name></italic> Monrós, 1951c (<abbrev xmlns:xlink="http://www.w3.org/1999/xlink" xlink:title="Jujuy" id="ABBRID0ERGCM" xlink:type="simple">JUY</abbrev>, <abbrev xmlns:xlink="http://www.w3.org/1999/xlink" xlink:title="Salta" id="ABBRID0EVGCM" xlink:type="simple">SAL</abbrev>).</p><p>18. <italic><tp:taxon-name><tp:taxon-name-part taxon-name-part-type="genus" reg="Chlamisus">Chlamisus</tp:taxon-name-part> <tp:taxon-name-part taxon-name-part-type="species" reg="langsdorfii">langsdorfii</tp:taxon-name-part></tp:taxon-name></italic> (Kollar, 1824) (<abbrev xmlns:xlink="http://www.w3.org/1999/xlink" xlink:title="Misiones" id="ABBRID0EGHCM" xlink:type="simple">MNS</abbrev>).</p><p>= <italic><tp:taxon-name><tp:taxon-name-part taxon-name-part-type="genus" reg="Chlamys">Chlamys</tp:taxon-name-part> <tp:taxon-name-part taxon-name-part-type="species" reg="rugosa">rugosa</tp:taxon-name-part></tp:taxon-name></italic> Klug, 1824. Host plant: <tp:taxon-name><tp:taxon-name-part taxon-name-part-type="family">Fabaceae</tp:taxon-name-part></tp:taxon-name>: <italic><tp:taxon-name><tp:taxon-name-part taxon-name-part-type="genus" reg="Bauhinia">Bauhinia</tp:taxon-name-part> <tp:taxon-name-part taxon-name-part-type="species" reg="rufa">rufa</tp:taxon-name-part></tp:taxon-name></italic> (Bokermann, 1963).</p><p>19. <italic><tp:taxon-name><tp:taxon-name-part taxon-name-part-type="genus" reg="Chlamisus">Chlamisus</tp:taxon-name-part> <tp:taxon-name-part taxon-name-part-type="species" reg="longicornis">longicornis</tp:taxon-name-part></tp:taxon-name></italic> Monrós, 1951c (<abbrev xmlns:xlink="http://www.w3.org/1999/xlink" xlink:title="Misiones" id="ABBRID0EUICM" xlink:type="simple">MNS</abbrev>).</p><p>20. <italic><tp:taxon-name><tp:taxon-name-part taxon-name-part-type="genus" reg="Chlamisus">Chlamisus</tp:taxon-name-part> <tp:taxon-name-part taxon-name-part-type="species" reg="melochiae">melochiae</tp:taxon-name-part></tp:taxon-name></italic> Monrós, 1951c (<abbrev xmlns:xlink="http://www.w3.org/1999/xlink" xlink:title="Córdoba" id="ABBRID0EFJCM" xlink:type="simple">COR</abbrev>, <abbrev xmlns:xlink="http://www.w3.org/1999/xlink" xlink:title="Entre Ríos" id="ABBRID0EJJCM" xlink:type="simple">ERS</abbrev>, <abbrev xmlns:xlink="http://www.w3.org/1999/xlink" xlink:title="Salta" id="ABBRID0ENJCM" xlink:type="simple">SAL</abbrev>, <abbrev xmlns:xlink="http://www.w3.org/1999/xlink" xlink:title="Tucumán" id="ABBRID0ERJCM" xlink:type="simple">TUC</abbrev>). Host plant: <tp:taxon-name><tp:taxon-name-part taxon-name-part-type="family">Malvaceae</tp:taxon-name-part></tp:taxon-name>: <italic><tp:taxon-name><tp:taxon-name-part taxon-name-part-type="genus" reg="Sphaeralcea">Sphaeralcea</tp:taxon-name-part></tp:taxon-name></italic> sp., <tp:taxon-name><tp:taxon-name-part taxon-name-part-type="family">Sterculiaceae</tp:taxon-name-part></tp:taxon-name>: <italic><tp:taxon-name><tp:taxon-name-part taxon-name-part-type="genus" reg="Melochia">Melochia</tp:taxon-name-part></tp:taxon-name></italic> sp. (Monrós, 1951c), <italic><tp:taxon-name><tp:taxon-name-part taxon-name-part-type="genus" reg="Waltheria">Waltheria</tp:taxon-name-part> <tp:taxon-name-part taxon-name-part-type="species" reg="americana">americana</tp:taxon-name-part></tp:taxon-name></italic> (<xref ref-type="bibr" rid="B20">Bokermann 1963</xref>).</p><!--PageBreak--><p>21. <italic><tp:taxon-name><tp:taxon-name-part taxon-name-part-type="genus" reg="Chlamisus">Chlamisus</tp:taxon-name-part> <tp:taxon-name-part taxon-name-part-type="species" reg="mimicus">mimicus</tp:taxon-name-part></tp:taxon-name></italic> Monrós, 1950 (<abbrev xmlns:xlink="http://www.w3.org/1999/xlink" xlink:title="Buenos Aires" id="ABBRID0EKLCM" xlink:type="simple">BAS</abbrev>, <abbrev xmlns:xlink="http://www.w3.org/1999/xlink" xlink:title="Córdoba" id="ABBRID0EOLCM" xlink:type="simple">COR</abbrev>, <abbrev xmlns:xlink="http://www.w3.org/1999/xlink" xlink:title="Corrientes" id="ABBRID0ESLCM" xlink:type="simple">CTS</abbrev>). Host plant: <tp:taxon-name><tp:taxon-name-part taxon-name-part-type="family">Melastomaceae</tp:taxon-name-part></tp:taxon-name>: <italic><tp:taxon-name><tp:taxon-name-part taxon-name-part-type="genus">Tibouchina</tp:taxon-name-part></tp:taxon-name></italic> sp. (<xref ref-type="bibr" rid="B20">Bokermann 1963</xref>).</p><p>22. <italic><tp:taxon-name><tp:taxon-name-part taxon-name-part-type="genus" reg="Chlamisus">Chlamisus</tp:taxon-name-part> <tp:taxon-name-part taxon-name-part-type="species" reg="olivaceus">olivaceus</tp:taxon-name-part></tp:taxon-name></italic> (Kollar, 1824) (<abbrev xmlns:xlink="http://www.w3.org/1999/xlink" xlink:title="Formosa" id="ABBRID0ESMCM" xlink:type="simple">FOR</abbrev>).</p><p>= <italic><tp:taxon-name><tp:taxon-name-part taxon-name-part-type="genus" reg="Chlamys">Chlamys</tp:taxon-name-part> <tp:taxon-name-part taxon-name-part-type="species" reg="bicolor">bicolor</tp:taxon-name-part></tp:taxon-name></italic> Klug, 1824.</p><p>23. <italic><tp:taxon-name><tp:taxon-name-part taxon-name-part-type="genus" reg="Chlamisus">Chlamisus</tp:taxon-name-part> <tp:taxon-name-part taxon-name-part-type="species" reg="pilaga">pilaga</tp:taxon-name-part></tp:taxon-name></italic> Monrós, 1951c (<abbrev xmlns:xlink="http://www.w3.org/1999/xlink" xlink:title="Formosa" id="ABBRID0EQNCM" xlink:type="simple">FOR</abbrev>). Host plant: <tp:taxon-name><tp:taxon-name-part taxon-name-part-type="family">Sapindaceae</tp:taxon-name-part></tp:taxon-name>: <italic><tp:taxon-name><tp:taxon-name-part taxon-name-part-type="genus" reg="Serjaria">Serjaria</tp:taxon-name-part></tp:taxon-name></italic> sp. (<xref ref-type="bibr" rid="B124">Monrós 1951c</xref>).</p><p>24. <italic><tp:taxon-name><tp:taxon-name-part taxon-name-part-type="genus" reg="Chlamisus">Chlamisus</tp:taxon-name-part> <tp:taxon-name-part taxon-name-part-type="species" reg="perforatus">perforatus</tp:taxon-name-part></tp:taxon-name></italic> Monrós, 1951c (<abbrev xmlns:xlink="http://www.w3.org/1999/xlink" xlink:title="Misiones" id="ABBRID0EROCM" xlink:type="simple">MNS</abbrev>).</p><p>25. <italic><tp:taxon-name><tp:taxon-name-part taxon-name-part-type="genus" reg="Chlamisus">Chlamisus</tp:taxon-name-part> <tp:taxon-name-part taxon-name-part-type="species" reg="pilicollis">pilicollis</tp:taxon-name-part></tp:taxon-name></italic> Monrós, 1951c (<abbrev xmlns:xlink="http://www.w3.org/1999/xlink" xlink:title="Misiones" id="ABBRID0ECPCM" xlink:type="simple">MNS</abbrev>).</p><p>26. <italic><tp:taxon-name><tp:taxon-name-part taxon-name-part-type="genus" reg="Chlamisus">Chlamisus</tp:taxon-name-part> <tp:taxon-name-part taxon-name-part-type="species" reg="proseni">proseni</tp:taxon-name-part></tp:taxon-name></italic> Monrós, 1951c (<abbrev xmlns:xlink="http://www.w3.org/1999/xlink" xlink:title="Jujuy" id="ABBRID0ETPCM" xlink:type="simple">JUY</abbrev>).</p><p>27a. <italic><tp:taxon-name><tp:taxon-name-part taxon-name-part-type="genus" reg="Chlamisus">Chlamisus</tp:taxon-name-part> <tp:taxon-name-part taxon-name-part-type="species" reg="puncticollis">puncticollis</tp:taxon-name-part></tp:taxon-name></italic> (Germar, 1824) (<abbrev xmlns:xlink="http://www.w3.org/1999/xlink" xlink:title="Jujuy" id="ABBRID0EEQCM" xlink:type="simple">JUY</abbrev>).</p><p>= <italic><tp:taxon-name><tp:taxon-name-part taxon-name-part-type="genus" reg="Chlamys">Chlamys</tp:taxon-name-part> <tp:taxon-name-part taxon-name-part-type="species" reg="muhlfeldii">muhlfeldii</tp:taxon-name-part></tp:taxon-name></italic> Kollar, 1824. Host plant: <tp:taxon-name><tp:taxon-name-part taxon-name-part-type="family">Sapindaceae</tp:taxon-name-part></tp:taxon-name>: <italic><tp:taxon-name><tp:taxon-name-part taxon-name-part-type="genus" reg="Serjaria">Serjaria</tp:taxon-name-part></tp:taxon-name></italic> sp. (Monrós, 1951c).</p><p>27b. <italic><tp:taxon-name><tp:taxon-name-part taxon-name-part-type="genus" reg="Chlamisus">Chlamisus</tp:taxon-name-part> <tp:taxon-name-part taxon-name-part-type="species" reg="puncticollis">puncticollis</tp:taxon-name-part> <tp:taxon-name-part taxon-name-part-type="subspecies" reg="indigaceus">indigaceus</tp:taxon-name-part></tp:taxon-name></italic> (Lacordaire, 1848) (<abbrev xmlns:xlink="http://www.w3.org/1999/xlink" xlink:title="Córdoba" id="ABBRID0ESRCM" xlink:type="simple">COR</abbrev>, <abbrev xmlns:xlink="http://www.w3.org/1999/xlink" xlink:title="Misiones" id="ABBRID0EWRCM" xlink:type="simple">MNS</abbrev>).</p><p>28. <italic><tp:taxon-name><tp:taxon-name-part taxon-name-part-type="genus" reg="Chlamisus">Chlamisus</tp:taxon-name-part> <tp:taxon-name-part taxon-name-part-type="species" reg="scortillus">scortillus</tp:taxon-name-part></tp:taxon-name></italic> (Lacordaire, 1848) (<abbrev xmlns:xlink="http://www.w3.org/1999/xlink" xlink:title="Corrientes" id="ABBRID0EHSCM" xlink:type="simple">CTS</abbrev>).</p><p>= <italic><tp:taxon-name><tp:taxon-name-part taxon-name-part-type="genus" reg="Chlamys">Chlamys</tp:taxon-name-part> <tp:taxon-name-part taxon-name-part-type="species" reg="scortillum">scortillum</tp:taxon-name-part></tp:taxon-name></italic> <xref ref-type="bibr" rid="B100">Lacordaire 1848</xref>. Host plant: <tp:taxon-name><tp:taxon-name-part taxon-name-part-type="family">Malpighiaceae</tp:taxon-name-part></tp:taxon-name>: <italic><tp:taxon-name><tp:taxon-name-part taxon-name-part-type="genus" reg="Banisteria">Banisteria</tp:taxon-name-part> <tp:taxon-name-part taxon-name-part-type="species" reg="laevigata">laevigata</tp:taxon-name-part></tp:taxon-name></italic>, <italic><tp:taxon-name><tp:taxon-name-part taxon-name-part-type="genus" reg="Banisteria">Banisteria</tp:taxon-name-part> <tp:taxon-name-part taxon-name-part-type="species" reg="campestris">campestris</tp:taxon-name-part></tp:taxon-name></italic> and <italic><tp:taxon-name><tp:taxon-name-part taxon-name-part-type="genus" reg="Banisteria">Banisteria</tp:taxon-name-part> <tp:taxon-name-part taxon-name-part-type="species" reg="crotonifolia">crotonifolia</tp:taxon-name-part></tp:taxon-name></italic> (<xref ref-type="bibr" rid="B20">Bokermann 1963</xref>).</p><p>29. <italic><tp:taxon-name><tp:taxon-name-part taxon-name-part-type="genus" reg="Chlamisus">Chlamisus</tp:taxon-name-part> <tp:taxon-name-part taxon-name-part-type="species" reg="scrobicollis">scrobicollis</tp:taxon-name-part></tp:taxon-name></italic> (Lacordaire, 1848) (<abbrev xmlns:xlink="http://www.w3.org/1999/xlink" xlink:title="Misiones" id="ABBRID0E3UCM" xlink:type="simple">MNS</abbrev>, <abbrev xmlns:xlink="http://www.w3.org/1999/xlink" xlink:title="Salta" id="ABBRID0EAVCM" xlink:type="simple">SAL</abbrev>).</p><p>30. <italic><tp:taxon-name><tp:taxon-name-part taxon-name-part-type="genus" reg="Chlamisus">Chlamisus</tp:taxon-name-part> <tp:taxon-name-part taxon-name-part-type="species" reg="sidae">sidae</tp:taxon-name-part></tp:taxon-name></italic> Monrós, 1951c (<abbrev xmlns:xlink="http://www.w3.org/1999/xlink" xlink:title="Chaco" id="ABBRID0ERVCM" xlink:type="simple">CHA</abbrev>, <abbrev xmlns:xlink="http://www.w3.org/1999/xlink" xlink:title="Córdoba" id="ABBRID0EVVCM" xlink:type="simple">COR</abbrev>, <abbrev xmlns:xlink="http://www.w3.org/1999/xlink" xlink:title="Corrientes" id="ABBRID0EZVCM" xlink:type="simple">CTS</abbrev>, <abbrev xmlns:xlink="http://www.w3.org/1999/xlink" xlink:title="Formosa" id="ABBRID0E4VCM" xlink:type="simple">FOR</abbrev>, <abbrev xmlns:xlink="http://www.w3.org/1999/xlink" xlink:title="Jujuy" id="ABBRID0EBWCM" xlink:type="simple">JUY</abbrev>, <abbrev xmlns:xlink="http://www.w3.org/1999/xlink" xlink:title="Misiones" id="ABBRID0EFWCM" xlink:type="simple">MNS</abbrev>, <abbrev xmlns:xlink="http://www.w3.org/1999/xlink" xlink:title="Salta" id="ABBRID0EJWCM" xlink:type="simple">SAL</abbrev>, <abbrev xmlns:xlink="http://www.w3.org/1999/xlink" xlink:title="Tucumán" id="ABBRID0ENWCM" xlink:type="simple">TUC</abbrev>). Host plant: <tp:taxon-name><tp:taxon-name-part taxon-name-part-type="family">Malvaceae</tp:taxon-name-part></tp:taxon-name>: <italic><tp:taxon-name><tp:taxon-name-part taxon-name-part-type="genus" reg="Sida">Sida</tp:taxon-name-part> <tp:taxon-name-part taxon-name-part-type="species" reg="rhombifolia">rhombifolia</tp:taxon-name-part></tp:taxon-name></italic> (Monrós, 1951c).</p><p>31. <italic><tp:taxon-name><tp:taxon-name-part taxon-name-part-type="genus" reg="Chlamisus">Chlamisus</tp:taxon-name-part> <tp:taxon-name-part taxon-name-part-type="species" reg="sordidulus">sordidulus</tp:taxon-name-part></tp:taxon-name></italic> Monrós, 1951c (<abbrev xmlns:xlink="http://www.w3.org/1999/xlink" xlink:title="Chaco" id="ABBRID0EOXCM" xlink:type="simple">CHA</abbrev>, <abbrev xmlns:xlink="http://www.w3.org/1999/xlink" xlink:title="Corrientes" id="ABBRID0ESXCM" xlink:type="simple">CTS</abbrev>, <abbrev xmlns:xlink="http://www.w3.org/1999/xlink" xlink:title="Formosa" id="ABBRID0EWXCM" xlink:type="simple">FOR</abbrev>, <abbrev xmlns:xlink="http://www.w3.org/1999/xlink" xlink:title="Jujuy" id="ABBRID0E1XCM" xlink:type="simple">JUY</abbrev>, <abbrev xmlns:xlink="http://www.w3.org/1999/xlink" xlink:title="Misiones" id="ABBRID0E5XCM" xlink:type="simple">MNS</abbrev>, <abbrev xmlns:xlink="http://www.w3.org/1999/xlink" xlink:title="Salta" id="ABBRID0ECYCM" xlink:type="simple">SAL</abbrev>, <abbrev xmlns:xlink="http://www.w3.org/1999/xlink" xlink:title="Santa Fe" id="ABBRID0EGYCM" xlink:type="simple">SFE</abbrev>, <abbrev xmlns:xlink="http://www.w3.org/1999/xlink" xlink:title="Tucumán" id="ABBRID0EKYCM" xlink:type="simple">TUC</abbrev>).</p><p>32. <italic><tp:taxon-name><tp:taxon-name-part taxon-name-part-type="genus" reg="Chlamisus">Chlamisus</tp:taxon-name-part> <tp:taxon-name-part taxon-name-part-type="species" reg="sulcatus">sulcatus</tp:taxon-name-part></tp:taxon-name></italic> (Kollar, 1824) (<abbrev xmlns:xlink="http://www.w3.org/1999/xlink" xlink:title="Misiones" id="ABBRID0E2YCM" xlink:type="simple">MNS</abbrev>).</p><p>= <italic><tp:taxon-name><tp:taxon-name-part taxon-name-part-type="genus" reg="Chlamys">Chlamys</tp:taxon-name-part> <tp:taxon-name-part taxon-name-part-type="species" reg="cinnamomea">cinnamomea</tp:taxon-name-part></tp:taxon-name></italic> Klug, 1824. Host plant: <tp:taxon-name><tp:taxon-name-part taxon-name-part-type="family">Malpighiaceae</tp:taxon-name-part></tp:taxon-name>: <italic><tp:taxon-name><tp:taxon-name-part taxon-name-part-type="genus" reg="Heteropteris">Heteropteris</tp:taxon-name-part> <tp:taxon-name-part taxon-name-part-type="species" reg="seringiifolia">seringiifolia</tp:taxon-name-part></tp:taxon-name></italic> (<xref ref-type="bibr" rid="B20">Bokermann 1963</xref>).</p><p>33. <italic><tp:taxon-name><tp:taxon-name-part taxon-name-part-type="genus" reg="Chlamisus">Chlamisus</tp:taxon-name-part> <tp:taxon-name-part taxon-name-part-type="species" reg="tucumanus">tucumanus</tp:taxon-name-part></tp:taxon-name></italic> Monrós, 1951c (<abbrev xmlns:xlink="http://www.w3.org/1999/xlink" xlink:title="Jujuy" id="ABBRID0EN1CM" xlink:type="simple">JUY</abbrev>, <abbrev xmlns:xlink="http://www.w3.org/1999/xlink" xlink:title="Salta" id="ABBRID0ER1CM" xlink:type="simple">SAL</abbrev>, <abbrev xmlns:xlink="http://www.w3.org/1999/xlink" xlink:title="Tucumán" id="ABBRID0EV1CM" xlink:type="simple">TUC</abbrev>). Host plant: <tp:taxon-name><tp:taxon-name-part taxon-name-part-type="family">Euphorbiaceae</tp:taxon-name-part></tp:taxon-name>: <italic><tp:taxon-name><tp:taxon-name-part taxon-name-part-type="genus" reg="Croton">Croton</tp:taxon-name-part></tp:taxon-name></italic> sp. (<xref ref-type="bibr" rid="B124">Monrós 1951c</xref>).</p><p>34. <italic><tp:taxon-name><tp:taxon-name-part taxon-name-part-type="genus" reg="Chlamisus">Chlamisus</tp:taxon-name-part> <tp:taxon-name-part taxon-name-part-type="species" reg="vianai">vianai</tp:taxon-name-part></tp:taxon-name></italic> Monrós, 1951c (<abbrev xmlns:xlink="http://www.w3.org/1999/xlink" xlink:title="Misiones" id="ABBRID0EW2CM" xlink:type="simple">MNS</abbrev>).</p></tp:treatment-sec><ref-list><ref id="B38"><mixed-citation xmlns:xlink="http://www.w3.org/1999/xlink" xlink:type="simple">
          <person-group><name name-style="western"><surname>Chamorro-Lacayo</surname><given-names>ML</given-names></name><name name-style="western"><surname>Konstantinov</surname><given-names>AS</given-names></name></person-group> (<year>2009</year>) <article-title>Synopsis of warty leaf beetle genera of the world (<tp:taxon-name><tp:taxon-name-part taxon-name-part-type="order">Coleoptera</tp:taxon-name-part></tp:taxon-name>, <tp:taxon-name><tp:taxon-name-part taxon-name-part-type="family">Chrysomelidae</tp:taxon-name-part></tp:taxon-name>, <tp:taxon-name><tp:taxon-name-part taxon-name-part-type="subfamily">Cryptocephalinae</tp:taxon-name-part></tp:taxon-name>, <tp:taxon-name><tp:taxon-name-part taxon-name-part-type="tribe">Chlamisini</tp:taxon-name-part></tp:taxon-name>).</article-title> <source>ZooKeys</source> <volume>8</volume>: <fpage>63</fpage>–<lpage>88</lpage>. <ext-link xlink:type="simple" ext-link-type="doi" xlink:href="10.3897/zookeys.8.90">https://doi.org/10.3897/zookeys.8.90</ext-link></mixed-citation></ref><ref id="B133"><mixed-citation xmlns:xlink="http://www.w3.org/1999/xlink" xlink:type="simple">
          <person-group><name name-style="western"><surname>Navajas</surname><given-names>E</given-names></name></person-group> (<year>1946</year>) <article-title>Os genotipos da Fam. <tp:taxon-name><tp:taxon-name-part taxon-name-part-type="family">Fulcidacidae</tp:taxon-name-part></tp:taxon-name> (Col. <tp:taxon-name><tp:taxon-name-part taxon-name-part-type="family">Chrysomelidae</tp:taxon-name-part></tp:taxon-name>).</article-title> <source>Papeis avulsos do Departomento de Zoologia</source> <volume>7</volume>: <fpage>243</fpage>–<lpage>245</lpage>.</mixed-citation></ref><ref id="B124"><mixed-citation xmlns:xlink="http://www.w3.org/1999/xlink" xlink:type="simple">
          <person-group><name name-style="western"><surname>Monrós</surname><given-names>F</given-names></name></person-group> (<year>1951c</year>) <article-title>Revisión de las especies argentinas de <tp:taxon-name><tp:taxon-name-part taxon-name-part-type="subfamily">Chlamisinae</tp:taxon-name-part></tp:taxon-name> (Col., <tp:taxon-name><tp:taxon-name-part taxon-name-part-type="family">Chrysomelidae</tp:taxon-name-part></tp:taxon-name>) (5ª contribución al conocimiento de <tp:taxon-name><tp:taxon-name-part taxon-name-part-type="subfamily">Chlamisinae</tp:taxon-name-part></tp:taxon-name>).</article-title> <source>Acta Zoológica Lilloana</source> <volume>10</volume>: <fpage>489</fpage>–<lpage>672</lpage>.</mixed-citation></ref><ref id="B139"><mixed-citation xmlns:xlink="http://www.w3.org/1999/xlink" xlink:type="simple">
          <person-group><name name-style="western"><surname>Reid</surname><given-names>CAM</given-names></name></person-group> (<year>1991</year>) <article-title>The Australian species of <tp:taxon-name><tp:taxon-name-part taxon-name-part-type="tribe">Chlamisini</tp:taxon-name-part></tp:taxon-name> (<tp:taxon-name><tp:taxon-name-part taxon-name-part-type="order">Coleoptera</tp:taxon-name-part></tp:taxon-name>: <tp:taxon-name><tp:taxon-name-part taxon-name-part-type="family">Chrysomelidae</tp:taxon-name-part></tp:taxon-name>).</article-title> <source>Journal of the Australian Entomological Society</source> <volume>30</volume>: <fpage>315</fpage>–<lpage>323</lpage>. <ext-link xlink:type="simple" ext-link-type="doi" xlink:href="10.1111/j.1440-6055.1991.tb00445.x">https://doi.org/10.1111/j.1440-6055.1991.tb00445.x</ext-link></mixed-citation></ref><ref id="B20"><mixed-citation xmlns:xlink="http://www.w3.org/1999/xlink" xlink:type="simple">
          <person-group><name name-style="western"><surname>Bokermann</surname><given-names>WCA</given-names></name></person-group> (<year>1963</year>) <article-title>Observacoes biologicas sobre diversos <tp:taxon-name><tp:taxon-name-part taxon-name-part-type="subfamily">Chlamisinae</tp:taxon-name-part></tp:taxon-name> (<tp:taxon-name><tp:taxon-name-part taxon-name-part-type="order">Coleoptera</tp:taxon-name-part></tp:taxon-name>, <tp:taxon-name><tp:taxon-name-part taxon-name-part-type="family">Chrysomelidae</tp:taxon-name-part></tp:taxon-name>) (13ª contribución).</article-title> <source>Studia entomologica</source> <volume>6</volume>: <fpage>433</fpage>–<lpage>448</lpage>.</mixed-citation></ref><ref id="B100"><mixed-citation xmlns:xlink="http://www.w3.org/1999/xlink" xlink:type="simple">
          <person-group><name name-style="western"><surname>Lacordaire</surname><given-names>MTh</given-names></name></person-group> (<year>1848</year>) <article-title>Monographie des Coléopterès subpentamères de la famille des phytophages, Vol 2. Memoires de la Societe royale belge d’Entomologie.</article-title> <source>Liège</source> <volume>5</volume>: <fpage>1</fpage>–<lpage>890</lpage>.</mixed-citation></ref></ref-list></tp:taxon-treatment>
