# Supplementary material for: A comprehensive guide to the Argentinian case-bearer beetle fauna (Coleoptera, Chrysomelidae, Camptosomata)
Source: Zookeys. 2017 May 26;(677):11–88. doi: 10.3897/zookeys.677.10778 (PMC5537999; doi:10.3897/zookeys.677.10778)
Supplement: XML Treatment for Fulcidax [file zookeys.677.10778-treatment37.xml]

<!DOCTYPE tp:taxon-treatment
  PUBLIC "-//TaxonX//DTD Taxonomic Treatment Publishing DTD v0 20100105//EN" "tax-treatment-NSO.dtd">
<tp:taxon-treatment xmlns:tp="http://www.plazi.org/taxpub"><tp:treatment-meta><kwd-group><label>Taxon classification</label><kwd><named-content xmlns:xlink="http://www.w3.org/1999/xlink" content-type="kingdom">Animalia</named-content></kwd><kwd><named-content xmlns:xlink="http://www.w3.org/1999/xlink" content-type="order">Coleoptera</named-content></kwd><kwd><named-content xmlns:xlink="http://www.w3.org/1999/xlink" content-type="family">Chrysomelidae</named-content></kwd></kwd-group><mixed-citation publication-type="journal"><person-group><name><surname>Agrain</surname><given-names>Federico A.</given-names></name><name><surname>Chamorro</surname><given-names>Maria Lourdes</given-names></name><name><surname>Cabrera</surname><given-names>Nora</given-names></name><name><surname>Sassi</surname><given-names>Davide</given-names></name><name><surname>Roig-Juñent</surname><given-names>Sergio</given-names></name></person-group><article-title>A comprehensive guide to the Argentinian case-bearer beetle fauna (<tp:taxon-name><tp:taxon-name-part taxon-name-part-type="order">Coleoptera</tp:taxon-name-part></tp:taxon-name>, <tp:taxon-name><tp:taxon-name-part taxon-name-part-type="family">Chrysomelidae</tp:taxon-name-part></tp:taxon-name>, Camptosomata)</article-title><source>Zookeys</source><day>26</day><month>5</month><year>2017</year><volume>2017</volume><issue>677</issue><fpage>11</fpage><lpage>88</lpage><pub-id pub-id-type="doi">10.3897/zookeys.677.10778</pub-id></mixed-citation></tp:treatment-meta><tp:nomenclature><tp:taxon-name>
                <tp:taxon-name-part taxon-name-part-type="genus" reg="Fulcidax">Fulcidax</tp:taxon-name-part>
              </tp:taxon-name><tp:taxon-authority>Voet, 1806</tp:taxon-authority><xref ref-type="fig" rid="F31">Fig. 31</xref><!--PageBreak--><tp:nomenclature-citation-list><tp:nomenclature-citation><tp:taxon-name>
                    <tp:taxon-name-part taxon-name-part-type="genus" reg="Fulcidax">Fulcidax</tp:taxon-name-part>
                  </tp:taxon-name><comment><xref ref-type="bibr" rid="B170">Voet 1806</xref>: 33; <xref ref-type="bibr" rid="B78">Jacoby 1880</xref>: 90; <xref ref-type="bibr" rid="B124">Monrós 1951c</xref>: 641; <xref ref-type="bibr" rid="B17">Blackwelder 1946</xref>: 650; <xref ref-type="bibr" rid="B158">Seeno and Wilcox 1982</xref>: 43; <xref ref-type="bibr" rid="B38">Chamorro-Lacayo and Konstantinov 2009</xref>: 76.</comment></tp:nomenclature-citation><tp:nomenclature-citation><tp:taxon-name><tp:taxon-name-part taxon-name-part-type="equal">=</tp:taxon-name-part><tp:taxon-name-part taxon-name-part-type="genus" reg="Poropleura">Poropleura</tp:taxon-name-part></tp:taxon-name><comment><xref ref-type="bibr" rid="B100">Lacordaire 1848</xref>: 863. </comment></tp:nomenclature-citation></tp:nomenclature-citation-list></tp:nomenclature><tp:treatment-sec sec-type="type species" id="SECID0ELKDM"><title>Type species.</title><p>
                <italic><tp:taxon-name><tp:taxon-name-part taxon-name-part-type="genus" reg="Fulcidax">Fulcidax</tp:taxon-name-part> <tp:taxon-name-part taxon-name-part-type="species" reg="azureus">azureus</tp:taxon-name-part></tp:taxon-name></italic> Voet, 1806 = <italic><tp:taxon-name><tp:taxon-name-part taxon-name-part-type="genus" reg="Clytra">Clytra</tp:taxon-name-part> <tp:taxon-name-part taxon-name-part-type="species" reg="monstrosa">monstrosa</tp:taxon-name-part></tp:taxon-name></italic> Fabricius, 1798, by monotypy.</p><fig id="F31" position="float" orientation="portrait"><label>Figure 31.</label><caption><p>
                    <italic><tp:taxon-name><tp:taxon-name-part taxon-name-part-type="genus" reg="Fulcidax">Fulcidax</tp:taxon-name-part> <tp:taxon-name-part taxon-name-part-type="species" reg="bacca">bacca</tp:taxon-name-part></tp:taxon-name></italic> (Kirby) <sup>(2)</sup>, left: habitus (dorsal view), right: habitus (lateral view).</p></caption><graphic xmlns:xlink="http://www.w3.org/1999/xlink" xlink:href="zookeys-677-011-g031.jpg" position="float" orientation="portrait" xlink:type="simple" id="oo_137748.jpg"/></fig><!--PageBreak--></tp:treatment-sec><tp:treatment-sec sec-type="diagnosis" id="SECID0ECMDM"><title>Diagnosis.</title><p>This genus includes some of the larger and more charismatic species in the group (6.5–7.2 mm length). Body subquadrate and metallic, antenna serrate beyond antennomere III; the head with a longitudinally impressed vertex; elytral tubercles pronounced; posterior pronotal lobe with an acute notch; sutural serration of elytra well-developed beyond the middle of suture towards apex; ventrite I with lateral tubercles; fore- and midtibial apices with spine; tarsal claws simple. According to <xref ref-type="bibr" rid="B38">Chamorro-Lacayo and Konstantinov (2009)</xref>, <italic><tp:taxon-name><tp:taxon-name-part taxon-name-part-type="genus" reg="Fulcidax">Fulcidax</tp:taxon-name-part></tp:taxon-name></italic> can be distinguished from all other genera of the tribe by the longitudinally impressed vertex of the head, simple tarsal claws, large body size, and usually bright metallic coloration.</p></tp:treatment-sec><tp:treatment-sec sec-type="distribution" id="SECID0EXNDM"><title>Distribution.</title><p>From Mexico to Argentina, with seven species.</p></tp:treatment-sec><tp:treatment-sec sec-type="remarks" id="SECID0E3NDM"><title>Remarks.</title><p>This is a small genus with only seven described species (<xref ref-type="bibr" rid="B124">Monrós 1951c</xref>). <xref ref-type="bibr" rid="B38">Chamorro-Lacayo and Konstantinov (2009)</xref>, mistakenly cited <italic><tp:taxon-name><tp:taxon-name-part taxon-name-part-type="genus" reg="Fulcidax">Fulcidax</tp:taxon-name-part> <tp:taxon-name-part taxon-name-part-type="species" reg="chimaera">chimaera</tp:taxon-name-part></tp:taxon-name></italic> (Lacordaire) for Argentina, this is present in Goiaz state of Brazil.</p></tp:treatment-sec><tp:treatment-sec sec-type="Argentinian species checklist" id="SECID0EVODM"><title>Argentinian species checklist.</title><p>1. <italic><tp:taxon-name><tp:taxon-name-part taxon-name-part-type="genus" reg="Fulcidax">Fulcidax</tp:taxon-name-part> <tp:taxon-name-part taxon-name-part-type="species" reg="bacca">bacca</tp:taxon-name-part></tp:taxon-name></italic> (Kirby, 1818) (<abbrev xmlns:xlink="http://www.w3.org/1999/xlink" xlink:title="Corrientes" id="ABBRID0EGPDM" xlink:type="simple">CTS</abbrev>, <abbrev xmlns:xlink="http://www.w3.org/1999/xlink" xlink:title="Jujuy" id="ABBRID0EKPDM" xlink:type="simple">JUY</abbrev>, <abbrev xmlns:xlink="http://www.w3.org/1999/xlink" xlink:title="Misiones" id="ABBRID0EOPDM" xlink:type="simple">MNS</abbrev>, <abbrev xmlns:xlink="http://www.w3.org/1999/xlink" xlink:title="Salta" id="ABBRID0ESPDM" xlink:type="simple">SAL</abbrev>, <abbrev xmlns:xlink="http://www.w3.org/1999/xlink" xlink:title="Tucumán" id="ABBRID0EWPDM" xlink:type="simple">TUC</abbrev>). Host plants: <tp:taxon-name><tp:taxon-name-part taxon-name-part-type="family">Fabaceae</tp:taxon-name-part></tp:taxon-name>: <italic><tp:taxon-name><tp:taxon-name-part taxon-name-part-type="genus" reg="Acacia">Acacia</tp:taxon-name-part></tp:taxon-name></italic> sp., <italic><tp:taxon-name><tp:taxon-name-part taxon-name-part-type="genus" reg="Prosopis">Prosopis</tp:taxon-name-part></tp:taxon-name></italic> sp. (<xref ref-type="bibr" rid="B124">Monrós 1951c</xref>); <tp:taxon-name><tp:taxon-name-part taxon-name-part-type="family">Malpighiaceae</tp:taxon-name-part></tp:taxon-name>: <italic><tp:taxon-name><tp:taxon-name-part taxon-name-part-type="genus" reg="Mascagnia">Mascagnia</tp:taxon-name-part> <tp:taxon-name-part taxon-name-part-type="species" reg="cordifolia">cordifolia</tp:taxon-name-part></tp:taxon-name></italic>, <italic><tp:taxon-name><tp:taxon-name-part taxon-name-part-type="genus" reg="Banisteria">Banisteria</tp:taxon-name-part> <tp:taxon-name-part taxon-name-part-type="species" reg="stellaris">stellaris</tp:taxon-name-part></tp:taxon-name></italic>, <italic><tp:taxon-name><tp:taxon-name-part taxon-name-part-type="genus" reg="Banisteria">Banisteria</tp:taxon-name-part> <tp:taxon-name-part taxon-name-part-type="species" reg="argyrophylla">argyrophylla</tp:taxon-name-part></tp:taxon-name></italic> (<xref ref-type="bibr" rid="B20">Bokermann 1963</xref>).</p><!--PageBreak--></tp:treatment-sec><ref-list><ref id="B170"><mixed-citation xmlns:xlink="http://www.w3.org/1999/xlink" xlink:type="simple">
          <person-group><name name-style="western"><surname>Voet</surname><given-names>JE</given-names></name></person-group> (<year>1806</year>) <source>Catalogus systematicus coleopterorum</source>, <volume>vol. 2</volume>. <publisher-name>La Haye</publisher-name>, <size units="page">82 pp</size>.</mixed-citation></ref><ref id="B78"><mixed-citation xmlns:xlink="http://www.w3.org/1999/xlink" xlink:type="simple">
          <person-group><name name-style="western"><surname>Jacoby</surname><given-names>M</given-names></name></person-group> (<year>1880</year>) <source>Biologia Centrali–Americana, <tp:taxon-name><tp:taxon-name-part taxon-name-part-type="class">Insecta</tp:taxon-name-part></tp:taxon-name>. <tp:taxon-name><tp:taxon-name-part taxon-name-part-type="order">Coleoptera</tp:taxon-name-part></tp:taxon-name>. <tp:taxon-name><tp:taxon-name-part taxon-name-part-type="clade">Phytophaga</tp:taxon-name-part></tp:taxon-name> (part)</source>. <volume>Volume VI</volume>, <issue>Part 1</issue>. <publisher-name>Porter, RH</publisher-name>, <publisher-loc>London</publisher-loc>, <fpage>26</fpage>–<lpage>105</lpage>.</mixed-citation></ref><ref id="B124"><mixed-citation xmlns:xlink="http://www.w3.org/1999/xlink" xlink:type="simple">
          <person-group><name name-style="western"><surname>Monrós</surname><given-names>F</given-names></name></person-group> (<year>1951c</year>) <article-title>Revisión de las especies argentinas de <tp:taxon-name><tp:taxon-name-part taxon-name-part-type="subfamily">Chlamisinae</tp:taxon-name-part></tp:taxon-name> (Col., <tp:taxon-name><tp:taxon-name-part taxon-name-part-type="family">Chrysomelidae</tp:taxon-name-part></tp:taxon-name>) (5ª contribución al conocimiento de <tp:taxon-name><tp:taxon-name-part taxon-name-part-type="subfamily">Chlamisinae</tp:taxon-name-part></tp:taxon-name>).</article-title> <source>Acta Zoológica Lilloana</source> <volume>10</volume>: <fpage>489</fpage>–<lpage>672</lpage>.</mixed-citation></ref><ref id="B17"><mixed-citation xmlns:xlink="http://www.w3.org/1999/xlink" xlink:type="simple">
          <person-group><name name-style="western"><surname>Blackwelder</surname><given-names>RE</given-names></name></person-group> (<year>1946</year>) <article-title>(<tp:taxon-name><tp:taxon-name-part taxon-name-part-type="family">Chrysomelidae</tp:taxon-name-part></tp:taxon-name>) Checklist of the coleopterous insects of México, Central America, The West Indies, and South America.</article-title> <source>United States National Museum Bulletin</source> <volume>185</volume>(<issue>4</issue>): <fpage>627</fpage>–<lpage>764</lpage>.</mixed-citation></ref><ref id="B158"><mixed-citation xmlns:xlink="http://www.w3.org/1999/xlink" xlink:type="simple">
          <person-group><name name-style="western"><surname>Seeno</surname><given-names>TN</given-names></name><name name-style="western"><surname>Wilcox</surname><given-names>JA</given-names></name></person-group> (<year>1982</year>) <article-title>Leaf Beetle Genera (<tp:taxon-name><tp:taxon-name-part taxon-name-part-type="order">Coleoptera</tp:taxon-name-part></tp:taxon-name>: <tp:taxon-name><tp:taxon-name-part taxon-name-part-type="family">Chrysomelidae</tp:taxon-name-part></tp:taxon-name>).</article-title> <source>Entomography</source> <volume>1</volume>: <fpage>1</fpage>–<lpage>221</lpage>.</mixed-citation></ref><ref id="B38"><mixed-citation xmlns:xlink="http://www.w3.org/1999/xlink" xlink:type="simple">
          <person-group><name name-style="western"><surname>Chamorro-Lacayo</surname><given-names>ML</given-names></name><name name-style="western"><surname>Konstantinov</surname><given-names>AS</given-names></name></person-group> (<year>2009</year>) <article-title>Synopsis of warty leaf beetle genera of the world (<tp:taxon-name><tp:taxon-name-part taxon-name-part-type="order">Coleoptera</tp:taxon-name-part></tp:taxon-name>, <tp:taxon-name><tp:taxon-name-part taxon-name-part-type="family">Chrysomelidae</tp:taxon-name-part></tp:taxon-name>, <tp:taxon-name><tp:taxon-name-part taxon-name-part-type="subfamily">Cryptocephalinae</tp:taxon-name-part></tp:taxon-name>, <tp:taxon-name><tp:taxon-name-part taxon-name-part-type="tribe">Chlamisini</tp:taxon-name-part></tp:taxon-name>).</article-title> <source>ZooKeys</source> <volume>8</volume>: <fpage>63</fpage>–<lpage>88</lpage>. <ext-link xlink:type="simple" ext-link-type="doi" xlink:href="10.3897/zookeys.8.90">https://doi.org/10.3897/zookeys.8.90</ext-link></mixed-citation></ref><ref id="B100"><mixed-citation xmlns:xlink="http://www.w3.org/1999/xlink" xlink:type="simple">
          <person-group><name name-style="western"><surname>Lacordaire</surname><given-names>MTh</given-names></name></person-group> (<year>1848</year>) <article-title>Monographie des Coléopterès subpentamères de la famille des phytophages, Vol 2. Memoires de la Societe royale belge d’Entomologie.</article-title> <source>Liège</source> <volume>5</volume>: <fpage>1</fpage>–<lpage>890</lpage>.</mixed-citation></ref><ref id="B20"><mixed-citation xmlns:xlink="http://www.w3.org/1999/xlink" xlink:type="simple">
          <person-group><name name-style="western"><surname>Bokermann</surname><given-names>WCA</given-names></name></person-group> (<year>1963</year>) <article-title>Observacoes biologicas sobre diversos <tp:taxon-name><tp:taxon-name-part taxon-name-part-type="subfamily">Chlamisinae</tp:taxon-name-part></tp:taxon-name> (<tp:taxon-name><tp:taxon-name-part taxon-name-part-type="order">Coleoptera</tp:taxon-name-part></tp:taxon-name>, <tp:taxon-name><tp:taxon-name-part taxon-name-part-type="family">Chrysomelidae</tp:taxon-name-part></tp:taxon-name>) (13ª contribución).</article-title> <source>Studia entomologica</source> <volume>6</volume>: <fpage>433</fpage>–<lpage>448</lpage>.</mixed-citation></ref></ref-list></tp:taxon-treatment>
