# Supplementary material for: A comprehensive guide to the Argentinian case-bearer beetle fauna (Coleoptera, Chrysomelidae, Camptosomata)
Source: Zookeys. 2017 May 26;(677):11–88. doi: 10.3897/zookeys.677.10778 (PMC5537999; doi:10.3897/zookeys.677.10778)
Supplement: XML Treatment for Melittochlamys [file zookeys.677.10778-treatment38.xml]

<!DOCTYPE tp:taxon-treatment
  PUBLIC "-//TaxonX//DTD Taxonomic Treatment Publishing DTD v0 20100105//EN" "tax-treatment-NSO.dtd">
<tp:taxon-treatment xmlns:tp="http://www.plazi.org/taxpub"><tp:treatment-meta><kwd-group><label>Taxon classification</label><kwd><named-content xmlns:xlink="http://www.w3.org/1999/xlink" content-type="kingdom">Animalia</named-content></kwd><kwd><named-content xmlns:xlink="http://www.w3.org/1999/xlink" content-type="order">Coleoptera</named-content></kwd><kwd><named-content xmlns:xlink="http://www.w3.org/1999/xlink" content-type="family">Chrysomelidae</named-content></kwd></kwd-group><mixed-citation publication-type="journal"><person-group><name><surname>Agrain</surname><given-names>Federico A.</given-names></name><name><surname>Chamorro</surname><given-names>Maria Lourdes</given-names></name><name><surname>Cabrera</surname><given-names>Nora</given-names></name><name><surname>Sassi</surname><given-names>Davide</given-names></name><name><surname>Roig-Juñent</surname><given-names>Sergio</given-names></name></person-group><article-title>A comprehensive guide to the Argentinian case-bearer beetle fauna (<tp:taxon-name><tp:taxon-name-part taxon-name-part-type="order">Coleoptera</tp:taxon-name-part></tp:taxon-name>, <tp:taxon-name><tp:taxon-name-part taxon-name-part-type="family">Chrysomelidae</tp:taxon-name-part></tp:taxon-name>, Camptosomata)</article-title><source>Zookeys</source><day>26</day><month>5</month><year>2017</year><volume>2017</volume><issue>677</issue><fpage>11</fpage><lpage>88</lpage><pub-id pub-id-type="doi">10.3897/zookeys.677.10778</pub-id></mixed-citation></tp:treatment-meta><tp:nomenclature><tp:taxon-name>
                <tp:taxon-name-part taxon-name-part-type="genus" reg="Melittochlamys">Melittochlamys</tp:taxon-name-part>
              </tp:taxon-name><tp:taxon-authority>Monrós, 1948a</tp:taxon-authority><xref ref-type="fig" rid="F32">Fig. 32</xref><tp:nomenclature-citation-list><tp:nomenclature-citation><tp:taxon-name>
                    <tp:taxon-name-part taxon-name-part-type="genus" reg="Melittochlamys">Melittochlamys</tp:taxon-name-part>
                  </tp:taxon-name><comment>Monrós, 1948a: 192; <xref ref-type="bibr" rid="B54">Fiebrig 1910</xref>: 253; <xref ref-type="bibr" rid="B120">Monrós 1949b</xref>: 617; <xref ref-type="bibr" rid="B124">Monrós 1951c</xref>: 666; <xref ref-type="bibr" rid="B158">Seeno and Wilcox 1982</xref>: 43; <xref ref-type="bibr" rid="B38">Chamorro-Lacayo and Konstantinov 2009</xref>: 80.</comment></tp:nomenclature-citation></tp:nomenclature-citation-list></tp:nomenclature><tp:treatment-sec sec-type="type species" id="SECID0E6TDM"><title>Type species.</title><p>
                <italic><tp:taxon-name><tp:taxon-name-part taxon-name-part-type="genus" reg="Chlamys">Chlamys</tp:taxon-name-part> <tp:taxon-name-part taxon-name-part-type="species" reg="speculum">speculum</tp:taxon-name-part></tp:taxon-name></italic> <xref ref-type="bibr" rid="B96">Klug 1824</xref>, by original designation.</p><fig id="F32" position="float" orientation="portrait"><label>Figure 32.</label><caption><p>
                    <italic><tp:taxon-name><tp:taxon-name-part taxon-name-part-type="genus" reg="Melittochlamys">Melittochlamys</tp:taxon-name-part> <tp:taxon-name-part taxon-name-part-type="species" reg="specula">specula</tp:taxon-name-part></tp:taxon-name></italic> (Klug) <sup>(2)</sup>, left: habitus (dorsal view), right: habitus (lateral view).</p></caption><graphic xmlns:xlink="http://www.w3.org/1999/xlink" xlink:href="zookeys-677-011-g032.jpg" position="float" orientation="portrait" xlink:type="simple" id="oo_137749.jpg"/></fig></tp:treatment-sec><tp:treatment-sec sec-type="diagnosis" id="SECID0EOVDM"><title>Diagnosis.</title><p>
                <italic><tp:taxon-name><tp:taxon-name-part taxon-name-part-type="genus" reg="Melittochlamys">Melittochlamys</tp:taxon-name-part></tp:taxon-name></italic> can be separated from all other genera by the nearly rectangular prosternal process; since the process is more or less triangular in all other genera of warty leaf beetles. Intermediate size (length 3.60-5.20 mm); body shape subglobular; antenna serrate beyond antennomere III, antennomere III slightly dilated distally; pronotum without median elevation, relatively smooth; sutural serration of elytra absent or weakly developed; elytra without well developed tubercles; appendiculate tarsal claws.</p></tp:treatment-sec><tp:treatment-sec sec-type="distribution" id="SECID0E2VDM"><title>Distribution.</title><p>The genus include 13 Neotropical species (<xref ref-type="bibr" rid="B38">Chamorro-Lacayo and Konstantinov 2009</xref>).</p></tp:treatment-sec><tp:treatment-sec sec-type="Argentinian species checklist" id="SECID0EFWDM"><title>Argentinian species checklist.</title><p>1. <italic><tp:taxon-name><tp:taxon-name-part taxon-name-part-type="genus" reg="Melittochlamys">Melittochlamys</tp:taxon-name-part> <tp:taxon-name-part taxon-name-part-type="species" reg="specula">specula</tp:taxon-name-part></tp:taxon-name></italic> (Klug, 1824) (<abbrev xmlns:xlink="http://www.w3.org/1999/xlink" xlink:title="Misiones" id="ABBRID0EWWDM" xlink:type="simple">MNS</abbrev>). Host plant: <tp:taxon-name><tp:taxon-name-part taxon-name-part-type="family">Myrtaceae</tp:taxon-name-part></tp:taxon-name>: <italic><tp:taxon-name><tp:taxon-name-part taxon-name-part-type="genus" reg="Psidium">Psidium</tp:taxon-name-part> <tp:taxon-name-part taxon-name-part-type="species" reg="guayaba">guayaba</tp:taxon-name-part></tp:taxon-name></italic> y <italic><tp:taxon-name><tp:taxon-name-part taxon-name-part-type="genus" reg="Psidium">Psidium</tp:taxon-name-part></tp:taxon-name></italic> sp. (Araça) (<xref ref-type="bibr" rid="B20">Bokermann 1963</xref>).</p></tp:treatment-sec><ref-list><ref id="B54"><mixed-citation xmlns:xlink="http://www.w3.org/1999/xlink" xlink:type="simple">
          <person-group><name name-style="western"><surname>Fiebrig</surname><given-names>K</given-names></name></person-group> (<year>1910</year>) <article-title>Cassiden und Cryptocephaliden Paraguays. Ihre Entwicklungsstadien und Schutzvorrichtungen.</article-title> <source>Zoologisches Jahrbuch</source> <volume>12</volume>(<issue>2</issue>): <fpage>161</fpage>–<lpage>264</lpage>. <ext-link xlink:type="simple" ext-link-type="doi" xlink:href="10.5962/bhl.title.60191">https://doi.org/10.5962/bhl.title.60191</ext-link></mixed-citation></ref><ref id="B120"><mixed-citation xmlns:xlink="http://www.w3.org/1999/xlink" xlink:type="simple">
          <person-group><name name-style="western"><surname>Monrós</surname><given-names>F</given-names></name></person-group> (<year>1949b</year>) <article-title>Descripción de seis <tp:taxon-name><tp:taxon-name-part taxon-name-part-type="subfamily">Chlamisinae</tp:taxon-name-part></tp:taxon-name> Neotropicales (Col., <tp:taxon-name><tp:taxon-name-part taxon-name-part-type="family">Chrysomelidae</tp:taxon-name-part></tp:taxon-name>) (2a contribución al conocimiento de <tp:taxon-name><tp:taxon-name-part taxon-name-part-type="subfamily">Chlamisinae</tp:taxon-name-part></tp:taxon-name>).</article-title> <source>Revista de Entomología (Rio de Janeiro)</source> <volume>20</volume>: <fpage>617</fpage>–<lpage>629</lpage>.</mixed-citation></ref><ref id="B124"><mixed-citation xmlns:xlink="http://www.w3.org/1999/xlink" xlink:type="simple">
          <person-group><name name-style="western"><surname>Monrós</surname><given-names>F</given-names></name></person-group> (<year>1951c</year>) <article-title>Revisión de las especies argentinas de <tp:taxon-name><tp:taxon-name-part taxon-name-part-type="subfamily">Chlamisinae</tp:taxon-name-part></tp:taxon-name> (Col., <tp:taxon-name><tp:taxon-name-part taxon-name-part-type="family">Chrysomelidae</tp:taxon-name-part></tp:taxon-name>) (5ª contribución al conocimiento de <tp:taxon-name><tp:taxon-name-part taxon-name-part-type="subfamily">Chlamisinae</tp:taxon-name-part></tp:taxon-name>).</article-title> <source>Acta Zoológica Lilloana</source> <volume>10</volume>: <fpage>489</fpage>–<lpage>672</lpage>.</mixed-citation></ref><ref id="B158"><mixed-citation xmlns:xlink="http://www.w3.org/1999/xlink" xlink:type="simple">
          <person-group><name name-style="western"><surname>Seeno</surname><given-names>TN</given-names></name><name name-style="western"><surname>Wilcox</surname><given-names>JA</given-names></name></person-group> (<year>1982</year>) <article-title>Leaf Beetle Genera (<tp:taxon-name><tp:taxon-name-part taxon-name-part-type="order">Coleoptera</tp:taxon-name-part></tp:taxon-name>: <tp:taxon-name><tp:taxon-name-part taxon-name-part-type="family">Chrysomelidae</tp:taxon-name-part></tp:taxon-name>).</article-title> <source>Entomography</source> <volume>1</volume>: <fpage>1</fpage>–<lpage>221</lpage>.</mixed-citation></ref><ref id="B38"><mixed-citation xmlns:xlink="http://www.w3.org/1999/xlink" xlink:type="simple">
          <person-group><name name-style="western"><surname>Chamorro-Lacayo</surname><given-names>ML</given-names></name><name name-style="western"><surname>Konstantinov</surname><given-names>AS</given-names></name></person-group> (<year>2009</year>) <article-title>Synopsis of warty leaf beetle genera of the world (<tp:taxon-name><tp:taxon-name-part taxon-name-part-type="order">Coleoptera</tp:taxon-name-part></tp:taxon-name>, <tp:taxon-name><tp:taxon-name-part taxon-name-part-type="family">Chrysomelidae</tp:taxon-name-part></tp:taxon-name>, <tp:taxon-name><tp:taxon-name-part taxon-name-part-type="subfamily">Cryptocephalinae</tp:taxon-name-part></tp:taxon-name>, <tp:taxon-name><tp:taxon-name-part taxon-name-part-type="tribe">Chlamisini</tp:taxon-name-part></tp:taxon-name>).</article-title> <source>ZooKeys</source> <volume>8</volume>: <fpage>63</fpage>–<lpage>88</lpage>. <ext-link xlink:type="simple" ext-link-type="doi" xlink:href="10.3897/zookeys.8.90">https://doi.org/10.3897/zookeys.8.90</ext-link></mixed-citation></ref><ref id="B96"><mixed-citation xmlns:xlink="http://www.w3.org/1999/xlink" xlink:type="simple">
          <person-group><name name-style="western"><surname>Klug</surname><given-names>F</given-names></name></person-group> (<year>1824</year>) <source>Entomologische Monographien</source>, <volume>I</volume>. <publisher-loc>Berlin</publisher-loc> <publisher-name>Reimer</publisher-name>, <size units="page">242 pp</size>. <ext-link xlink:type="simple" ext-link-type="doi" xlink:href="10.5962/bhl.title.3346">https://doi.org/10.5962/bhl.title.3346</ext-link></mixed-citation></ref><ref id="B20"><mixed-citation xmlns:xlink="http://www.w3.org/1999/xlink" xlink:type="simple">
          <person-group><name name-style="western"><surname>Bokermann</surname><given-names>WCA</given-names></name></person-group> (<year>1963</year>) <article-title>Observacoes biologicas sobre diversos <tp:taxon-name><tp:taxon-name-part taxon-name-part-type="subfamily">Chlamisinae</tp:taxon-name-part></tp:taxon-name> (<tp:taxon-name><tp:taxon-name-part taxon-name-part-type="order">Coleoptera</tp:taxon-name-part></tp:taxon-name>, <tp:taxon-name><tp:taxon-name-part taxon-name-part-type="family">Chrysomelidae</tp:taxon-name-part></tp:taxon-name>) (13ª contribución).</article-title> <source>Studia entomologica</source> <volume>6</volume>: <fpage>433</fpage>–<lpage>448</lpage>.</mixed-citation></ref></ref-list></tp:taxon-treatment>
