# Supplementary material for: A comprehensive guide to the Argentinian case-bearer beetle fauna (Coleoptera, Chrysomelidae, Camptosomata)
Source: Zookeys. 2017 May 26;(677):11–88. doi: 10.3897/zookeys.677.10778 (PMC5537999; doi:10.3897/zookeys.677.10778)
Supplement: XML Treatment for Pseudochlamys [file zookeys.677.10778-treatment39.xml]

<!DOCTYPE tp:taxon-treatment
  PUBLIC "-//TaxonX//DTD Taxonomic Treatment Publishing DTD v0 20100105//EN" "tax-treatment-NSO.dtd">
<tp:taxon-treatment xmlns:tp="http://www.plazi.org/taxpub"><tp:treatment-meta><kwd-group><label>Taxon classification</label><kwd><named-content xmlns:xlink="http://www.w3.org/1999/xlink" content-type="kingdom">Animalia</named-content></kwd><kwd><named-content xmlns:xlink="http://www.w3.org/1999/xlink" content-type="order">Coleoptera</named-content></kwd><kwd><named-content xmlns:xlink="http://www.w3.org/1999/xlink" content-type="family">Chrysomelidae</named-content></kwd></kwd-group><mixed-citation publication-type="journal"><person-group><name><surname>Agrain</surname><given-names>Federico A.</given-names></name><name><surname>Chamorro</surname><given-names>Maria Lourdes</given-names></name><name><surname>Cabrera</surname><given-names>Nora</given-names></name><name><surname>Sassi</surname><given-names>Davide</given-names></name><name><surname>Roig-Juñent</surname><given-names>Sergio</given-names></name></person-group><article-title>A comprehensive guide to the Argentinian case-bearer beetle fauna (<tp:taxon-name><tp:taxon-name-part taxon-name-part-type="order">Coleoptera</tp:taxon-name-part></tp:taxon-name>, <tp:taxon-name><tp:taxon-name-part taxon-name-part-type="family">Chrysomelidae</tp:taxon-name-part></tp:taxon-name>, Camptosomata)</article-title><source>Zookeys</source><day>26</day><month>5</month><year>2017</year><volume>2017</volume><issue>677</issue><fpage>11</fpage><lpage>88</lpage><pub-id pub-id-type="doi">10.3897/zookeys.677.10778</pub-id></mixed-citation></tp:treatment-meta><tp:nomenclature><tp:taxon-name>
                <tp:taxon-name-part taxon-name-part-type="genus" reg="Pseudochlamys">Pseudochlamys</tp:taxon-name-part>
              </tp:taxon-name><tp:taxon-authority>Lacordaire, 1848</tp:taxon-authority><xref ref-type="fig" rid="F33">Fig. 33</xref><!--PageBreak--><tp:nomenclature-citation-list><tp:nomenclature-citation><tp:taxon-name>
                    <tp:taxon-name-part taxon-name-part-type="genus" reg="Pseudochlamys">Pseudochlamys</tp:taxon-name-part>
                  </tp:taxon-name><comment><xref ref-type="bibr" rid="B100">Lacordaire 1848</xref>:644; <xref ref-type="bibr" rid="B44">Clavareau 1913</xref>: 209; <xref ref-type="bibr" rid="B17">Blackwelder 1946</xref>: 647; <xref ref-type="bibr" rid="B124">Monrós 1951c</xref>: 542; <xref ref-type="bibr" rid="B92">Karren 1972</xref>: 902; <xref ref-type="bibr" rid="B158">Seeno and Wilcox 1982</xref>: 43; <xref ref-type="bibr" rid="B38">Chamorro-Lacayo and Konstantinov 2009</xref>: 83.</comment></tp:nomenclature-citation></tp:nomenclature-citation-list></tp:nomenclature><tp:treatment-sec sec-type="type species" id="SECID0EA1DM"><title>Type species.</title><p>
                <italic><tp:taxon-name><tp:taxon-name-part taxon-name-part-type="genus" reg="Pseudochlamys">Pseudochlamys</tp:taxon-name-part> <tp:taxon-name-part taxon-name-part-type="species" reg="megalostomoides">megalostomoides</tp:taxon-name-part></tp:taxon-name></italic> <xref ref-type="bibr" rid="B100">Lacordaire 1848</xref>, by monotypy.</p><fig id="F33" position="float" orientation="portrait"><label>Figure 33.</label><caption><p>
                    <italic><tp:taxon-name><tp:taxon-name-part taxon-name-part-type="genus" reg="Pseudochlamys">Pseudochlamys</tp:taxon-name-part> <tp:taxon-name-part taxon-name-part-type="species" reg="seminigra">seminigra</tp:taxon-name-part></tp:taxon-name></italic> (Jacoby) <sup>(2)</sup>, left: habitus (dorsal view), right: habitus (lateral view).</p></caption><graphic xmlns:xlink="http://www.w3.org/1999/xlink" xlink:href="zookeys-677-011-g033.jpg" position="float" orientation="portrait" xlink:type="simple" id="oo_137750.jpg"/></fig></tp:treatment-sec><tp:treatment-sec sec-type="diagnosis" id="SECID0EP2DM"><title>Diagnosis.</title><p>
                <italic><tp:taxon-name><tp:taxon-name-part taxon-name-part-type="genus" reg="Pseudochlamys">Pseudochlamys</tp:taxon-name-part></tp:taxon-name></italic> can be distinguished from all other genera in the tribe by: head not completely retracted into prothorax; mandibles enlarged in males (sexual dimorphism); intercoxal prosternal process strongly and abruptly constricted beyond anterior margin; and prosternal process more than ¾ as long as intercoxal prosternal process. These beetles are small sized (length 3.45-4.72 mm), cylindrical; body usually yellowish; canthus of eye as yellow as rest of frons; pronotum and elytra glabrous; head not completely retracted into prothorax; mandibles enlarged in males; antenna serrate beyond antennomere III, antennomere II slightly widened, globose, antennomere V as large as VI; posterior pronotal lobe with well differentiated notch; intercoxal prosternal process strongly and abruptly constricted beyond anterior margin; sutural serration of elytra complete; elytral tubercles poorly developed; tarsal claws bifid or appendiculate.</p><!--PageBreak--></tp:treatment-sec><tp:treatment-sec sec-type="distribution" id="SECID0EB4DM"><title>Distribution.</title><p>This genus contains only five species, distributed in North, Central, and South America (<xref ref-type="bibr" rid="B38">Chamorro-Lacayo and Konstantinov 2009</xref>; <xref ref-type="bibr" rid="B92">Karren 1972</xref>).</p></tp:treatment-sec><tp:treatment-sec sec-type="Argentinian species checklist" id="SECID0EB5DM"><title>Argentinian species checklist.</title><p>
                <italic><tp:taxon-name><tp:taxon-name-part taxon-name-part-type="genus" reg="Pseudochlamys">Pseudochlamys</tp:taxon-name-part> <tp:taxon-name-part taxon-name-part-type="species" reg="seminigra">seminigra</tp:taxon-name-part></tp:taxon-name></italic> (Jacoby, 1904) (<abbrev xmlns:xlink="http://www.w3.org/1999/xlink" xlink:title="Misiones" id="ABBRID0ES5DM" xlink:type="simple">MNS</abbrev>).</p></tp:treatment-sec><ref-list><ref id="B100"><mixed-citation xmlns:xlink="http://www.w3.org/1999/xlink" xlink:type="simple">
          <person-group><name name-style="western"><surname>Lacordaire</surname><given-names>MTh</given-names></name></person-group> (<year>1848</year>) <article-title>Monographie des Coléopterès subpentamères de la famille des phytophages, Vol 2. Memoires de la Societe royale belge d’Entomologie.</article-title> <source>Liège</source> <volume>5</volume>: <fpage>1</fpage>–<lpage>890</lpage>.</mixed-citation></ref><ref id="B44"><mixed-citation xmlns:xlink="http://www.w3.org/1999/xlink" xlink:type="simple">
          <person-group><name name-style="western"><surname>Clavareau</surname><given-names>H</given-names></name></person-group> (<year>1913</year>) <source>Pars 53. <tp:taxon-name><tp:taxon-name-part taxon-name-part-type="family">Chrysomelidae</tp:taxon-name-part></tp:taxon-name>: 5. <tp:taxon-name><tp:taxon-name-part taxon-name-part-type="subfamily">Megascelinae</tp:taxon-name-part></tp:taxon-name>, 6. <tp:taxon-name><tp:taxon-name-part taxon-name-part-type="subfamily">Megalopodinae</tp:taxon-name-part></tp:taxon-name>, 7. <tp:taxon-name><tp:taxon-name-part taxon-name-part-type="subfamily">Clytrinae</tp:taxon-name-part></tp:taxon-name>, 8. <tp:taxon-name><tp:taxon-name-part taxon-name-part-type="subfamily">Cryptocephalinae</tp:taxon-name-part></tp:taxon-name>, 9. <tp:taxon-name><tp:taxon-name-part taxon-name-part-type="subfamily">Chlamydinae</tp:taxon-name-part></tp:taxon-name>, 10. <tp:taxon-name><tp:taxon-name-part taxon-name-part-type="subfamily">Lamprosominae</tp:taxon-name-part></tp:taxon-name>. In: Schenkling S (Ed.) Coleopterorum Catalogus.</source> <publisher-name>Junk W</publisher-name>, <publisher-loc>Berlin</publisher-loc>, <size units="page">278 pp</size>.</mixed-citation></ref><ref id="B17"><mixed-citation xmlns:xlink="http://www.w3.org/1999/xlink" xlink:type="simple">
          <person-group><name name-style="western"><surname>Blackwelder</surname><given-names>RE</given-names></name></person-group> (<year>1946</year>) <article-title>(<tp:taxon-name><tp:taxon-name-part taxon-name-part-type="family">Chrysomelidae</tp:taxon-name-part></tp:taxon-name>) Checklist of the coleopterous insects of México, Central America, The West Indies, and South America.</article-title> <source>United States National Museum Bulletin</source> <volume>185</volume>(<issue>4</issue>): <fpage>627</fpage>–<lpage>764</lpage>.</mixed-citation></ref><ref id="B124"><mixed-citation xmlns:xlink="http://www.w3.org/1999/xlink" xlink:type="simple">
          <person-group><name name-style="western"><surname>Monrós</surname><given-names>F</given-names></name></person-group> (<year>1951c</year>) <article-title>Revisión de las especies argentinas de <tp:taxon-name><tp:taxon-name-part taxon-name-part-type="subfamily">Chlamisinae</tp:taxon-name-part></tp:taxon-name> (Col., <tp:taxon-name><tp:taxon-name-part taxon-name-part-type="family">Chrysomelidae</tp:taxon-name-part></tp:taxon-name>) (5ª contribución al conocimiento de <tp:taxon-name><tp:taxon-name-part taxon-name-part-type="subfamily">Chlamisinae</tp:taxon-name-part></tp:taxon-name>).</article-title> <source>Acta Zoológica Lilloana</source> <volume>10</volume>: <fpage>489</fpage>–<lpage>672</lpage>.</mixed-citation></ref><ref id="B92"><mixed-citation xmlns:xlink="http://www.w3.org/1999/xlink" xlink:type="simple">
          <person-group><name name-style="western"><surname>Karren</surname><given-names>JB</given-names></name></person-group> (<year>1972</year>) <article-title>A revision of the subfamily <tp:taxon-name><tp:taxon-name-part taxon-name-part-type="subfamily">Chlamisinae</tp:taxon-name-part></tp:taxon-name> of America north of Mexico (<tp:taxon-name><tp:taxon-name-part taxon-name-part-type="order">Coleoptera</tp:taxon-name-part></tp:taxon-name>: <tp:taxon-name><tp:taxon-name-part taxon-name-part-type="family">Chrysomelidae</tp:taxon-name-part></tp:taxon-name>).</article-title> <source>The University of Kansas Science Bulletin</source> <volume>49</volume>: <fpage>875</fpage>–<lpage>988</lpage>.</mixed-citation></ref><ref id="B158"><mixed-citation xmlns:xlink="http://www.w3.org/1999/xlink" xlink:type="simple">
          <person-group><name name-style="western"><surname>Seeno</surname><given-names>TN</given-names></name><name name-style="western"><surname>Wilcox</surname><given-names>JA</given-names></name></person-group> (<year>1982</year>) <article-title>Leaf Beetle Genera (<tp:taxon-name><tp:taxon-name-part taxon-name-part-type="order">Coleoptera</tp:taxon-name-part></tp:taxon-name>: <tp:taxon-name><tp:taxon-name-part taxon-name-part-type="family">Chrysomelidae</tp:taxon-name-part></tp:taxon-name>).</article-title> <source>Entomography</source> <volume>1</volume>: <fpage>1</fpage>–<lpage>221</lpage>.</mixed-citation></ref><ref id="B38"><mixed-citation xmlns:xlink="http://www.w3.org/1999/xlink" xlink:type="simple">
          <person-group><name name-style="western"><surname>Chamorro-Lacayo</surname><given-names>ML</given-names></name><name name-style="western"><surname>Konstantinov</surname><given-names>AS</given-names></name></person-group> (<year>2009</year>) <article-title>Synopsis of warty leaf beetle genera of the world (<tp:taxon-name><tp:taxon-name-part taxon-name-part-type="order">Coleoptera</tp:taxon-name-part></tp:taxon-name>, <tp:taxon-name><tp:taxon-name-part taxon-name-part-type="family">Chrysomelidae</tp:taxon-name-part></tp:taxon-name>, <tp:taxon-name><tp:taxon-name-part taxon-name-part-type="subfamily">Cryptocephalinae</tp:taxon-name-part></tp:taxon-name>, <tp:taxon-name><tp:taxon-name-part taxon-name-part-type="tribe">Chlamisini</tp:taxon-name-part></tp:taxon-name>).</article-title> <source>ZooKeys</source> <volume>8</volume>: <fpage>63</fpage>–<lpage>88</lpage>. <ext-link xlink:type="simple" ext-link-type="doi" xlink:href="10.3897/zookeys.8.90">https://doi.org/10.3897/zookeys.8.90</ext-link></mixed-citation></ref></ref-list></tp:taxon-treatment>
