# Supplementary material for: A comprehensive guide to the Argentinian case-bearer beetle fauna (Coleoptera, Chrysomelidae, Camptosomata)
Source: Zookeys. 2017 May 26;(677):11–88. doi: 10.3897/zookeys.677.10778 (PMC5537999; doi:10.3897/zookeys.677.10778)
Supplement: XML Treatment for Lamprosoma [file zookeys.677.10778-treatment40.xml]

<!DOCTYPE tp:taxon-treatment
  PUBLIC "-//TaxonX//DTD Taxonomic Treatment Publishing DTD v0 20100105//EN" "tax-treatment-NSO.dtd">
<tp:taxon-treatment xmlns:tp="http://www.plazi.org/taxpub"><tp:treatment-meta><kwd-group><label>Taxon classification</label><kwd><named-content xmlns:xlink="http://www.w3.org/1999/xlink" content-type="kingdom">Animalia</named-content></kwd><kwd><named-content xmlns:xlink="http://www.w3.org/1999/xlink" content-type="order">Coleoptera</named-content></kwd><kwd><named-content xmlns:xlink="http://www.w3.org/1999/xlink" content-type="family">Chrysomelidae</named-content></kwd></kwd-group><mixed-citation publication-type="journal"><person-group><name><surname>Agrain</surname><given-names>Federico A.</given-names></name><name><surname>Chamorro</surname><given-names>Maria Lourdes</given-names></name><name><surname>Cabrera</surname><given-names>Nora</given-names></name><name><surname>Sassi</surname><given-names>Davide</given-names></name><name><surname>Roig-Juñent</surname><given-names>Sergio</given-names></name></person-group><article-title>A comprehensive guide to the Argentinian case-bearer beetle fauna (<tp:taxon-name><tp:taxon-name-part taxon-name-part-type="order">Coleoptera</tp:taxon-name-part></tp:taxon-name>, <tp:taxon-name><tp:taxon-name-part taxon-name-part-type="family">Chrysomelidae</tp:taxon-name-part></tp:taxon-name>, Camptosomata)</article-title><source>Zookeys</source><day>26</day><month>5</month><year>2017</year><volume>2017</volume><issue>677</issue><fpage>11</fpage><lpage>88</lpage><pub-id pub-id-type="doi">10.3897/zookeys.677.10778</pub-id></mixed-citation></tp:treatment-meta><tp:nomenclature><tp:taxon-name>
                <tp:taxon-name-part taxon-name-part-type="genus" reg="Lamprosoma">Lamprosoma</tp:taxon-name-part>
              </tp:taxon-name><tp:taxon-authority>Kirby, 1818</tp:taxon-authority><xref ref-type="fig" rid="F34">Fig. 34</xref><tp:nomenclature-citation-list><tp:nomenclature-citation><tp:taxon-name>
                <tp:taxon-name-part taxon-name-part-type="genus" reg="Lamprosoma"/>
              </tp:taxon-name><comment><xref ref-type="bibr" rid="B94">Kirby 1818</xref>: 445; Chevrolat in d’Orbigny 1846: 277; <xref ref-type="bibr" rid="B100">Lacordaire 1848</xref>: 574; <xref ref-type="bibr" rid="B40">Chapuis 1874</xref>: 216; <xref ref-type="bibr" rid="B78">Jacoby 1880</xref>: 90; <xref ref-type="bibr" rid="B1">Achard: 1914</xref>: 5; <xref ref-type="bibr" rid="B118">Monrós 1948b</xref>: 81; <xref ref-type="bibr" rid="B128">Monrós 1956b</xref>: 59; <xref ref-type="bibr" rid="B129">Monrós 1960</xref>: 9. <xref ref-type="bibr" rid="B29">Caxambú and Almeida 1999</xref>: 244; <xref ref-type="bibr" rid="B30">Caxambú and Almeida 2003</xref>: 330. </comment></tp:nomenclature-citation></tp:nomenclature-citation-list></tp:nomenclature><tp:treatment-sec sec-type="type species" id="SECID0ESEEM"><title>Type species.</title><p>
                <italic><tp:taxon-name><tp:taxon-name-part taxon-name-part-type="genus" reg="Lamprosoma">Lamprosoma</tp:taxon-name-part> <tp:taxon-name-part taxon-name-part-type="species" reg="bicolor">bicolor</tp:taxon-name-part></tp:taxon-name></italic> Kirby, 1818: 445. By monotypy.</p><fig id="F34" position="float" orientation="portrait"><label>Figure 34.</label><caption><p>
                    <italic><tp:taxon-name><tp:taxon-name-part taxon-name-part-type="genus" reg="Lamprosoma">Lamprosoma</tp:taxon-name-part> <tp:taxon-name-part taxon-name-part-type="species" reg="azureum">azureum</tp:taxon-name-part></tp:taxon-name></italic> Germar <sup>(3).</sup>, left: habitus (dorsal view), right: habitus (lateral view).</p></caption><graphic xmlns:xlink="http://www.w3.org/1999/xlink" xlink:href="zookeys-677-011-g034.jpg" position="float" orientation="portrait" xlink:type="simple" id="oo_137751.jpg"/></fig></tp:treatment-sec><tp:treatment-sec sec-type="diagnosis" id="SECID0E4FEM"><title>Diagnosis.</title><p>body length about 4.5 mm; tarsal claws appendiculate with broad tooth; antenna short, antennomere VIII nearly as wide as VII or IX. Metallic coloration (some species multicolored), head not visible from above, clypeus excavate. According to <xref ref-type="bibr" rid="B128">Monrós (1956b)</xref> it can be differentiated from other Neotropical genera by having appendiculate claws at 180º angle, while <italic><tp:taxon-name><tp:taxon-name-part taxon-name-part-type="genus">Dorisina</tp:taxon-name-part></tp:taxon-name></italic> and <italic><tp:taxon-name><tp:taxon-name-part taxon-name-part-type="genus" reg="Lychnophaes">Lychnophaes</tp:taxon-name-part></tp:taxon-name></italic> have simple claws at a more obtuse angle.</p><!--PageBreak--></tp:treatment-sec><tp:treatment-sec sec-type="distribution" id="SECID0E5GEM"><title>Distribution.</title><p>Nearctic, Neotropical, in Argentina limited to north, and northeastern provinces.</p></tp:treatment-sec><tp:treatment-sec sec-type="remarks" id="SECID0ENHEM"><title>Remarks.</title><p>Adults feed on plants of the families <tp:taxon-name><tp:taxon-name-part taxon-name-part-type="family">Bombacaceae</tp:taxon-name-part></tp:taxon-name>, <tp:taxon-name><tp:taxon-name-part taxon-name-part-type="family">Combretaceae</tp:taxon-name-part></tp:taxon-name>, <tp:taxon-name><tp:taxon-name-part taxon-name-part-type="family">Melastomataceae</tp:taxon-name-part></tp:taxon-name>, <tp:taxon-name><tp:taxon-name-part taxon-name-part-type="family">Mimosaceae</tp:taxon-name-part></tp:taxon-name>. Therefore, some species have been considered as potential biological control agents for these plants (<xref ref-type="bibr" rid="B30">Caxambú and Almeida 2003</xref>).</p></tp:treatment-sec><tp:treatment-sec sec-type="Argentinian species checklist" id="SECID0ELIEM"><title>Argentinian species checklist.</title><p>1. <italic><tp:taxon-name><tp:taxon-name-part taxon-name-part-type="genus" reg="Lamprosoma">Lamprosoma</tp:taxon-name-part> <tp:taxon-name-part taxon-name-part-type="species" reg="acaciae">acaciae</tp:taxon-name-part></tp:taxon-name></italic> Monrós, 1948b (<abbrev xmlns:xlink="http://www.w3.org/1999/xlink" xlink:title="Jujuy" id="ABBRID0E3IEM" xlink:type="simple">JUY</abbrev>, <abbrev xmlns:xlink="http://www.w3.org/1999/xlink" xlink:title="Salta" id="ABBRID0EAJEM" xlink:type="simple">SAL</abbrev>, <abbrev xmlns:xlink="http://www.w3.org/1999/xlink" xlink:title="Tucumán" id="ABBRID0EEJEM" xlink:type="simple">TUC</abbrev>). Host plant: <tp:taxon-name><tp:taxon-name-part taxon-name-part-type="family">Fabaceae</tp:taxon-name-part></tp:taxon-name>: <italic><tp:taxon-name><tp:taxon-name-part taxon-name-part-type="genus" reg="Acacia">Acacia</tp:taxon-name-part></tp:taxon-name></italic> spp. (Bark-gnawing).</p><p>2. <italic><tp:taxon-name><tp:taxon-name-part taxon-name-part-type="genus" reg="Lamprosoma">Lamprosoma</tp:taxon-name-part> <tp:taxon-name-part taxon-name-part-type="species" reg="azureum">azureum</tp:taxon-name-part></tp:taxon-name></italic> <xref ref-type="bibr" rid="B59">Germar 1824</xref> (<abbrev xmlns:xlink="http://www.w3.org/1999/xlink" xlink:title="Misiones" id="ABBRID0EFKEM" xlink:type="simple">MNS</abbrev>). This species newly cited for Argentina.</p><p>3. <italic><tp:taxon-name><tp:taxon-name-part taxon-name-part-type="genus" reg="Lamprosoma">Lamprosoma</tp:taxon-name-part> <tp:taxon-name-part taxon-name-part-type="species" reg="chorisiae">chorisiae</tp:taxon-name-part></tp:taxon-name></italic> Monrós, 1948b (<abbrev xmlns:xlink="http://www.w3.org/1999/xlink" xlink:title="Chaco" id="ABBRID0EWKEM" xlink:type="simple">CHA</abbrev>).</p><p>= <italic><tp:taxon-name><tp:taxon-name-part taxon-name-part-type="genus" reg="Lamprosoma">Lamprosoma</tp:taxon-name-part> <tp:taxon-name-part taxon-name-part-type="species" reg="chaguanacum">chaguanacum</tp:taxon-name-part></tp:taxon-name></italic> Monrós, 1948b. Parasitoids: <tp:taxon-name><tp:taxon-name-part taxon-name-part-type="tribe">Gelini</tp:taxon-name-part></tp:taxon-name> and <tp:taxon-name><tp:taxon-name-part taxon-name-part-type="tribe">Hemitelini</tp:taxon-name-part></tp:taxon-name> (<tp:taxon-name><tp:taxon-name-part taxon-name-part-type="family">Ichneumonidae</tp:taxon-name-part></tp:taxon-name>) (<xref ref-type="bibr" rid="B118">Monrós 1948b</xref>). Host plant: <tp:taxon-name><tp:taxon-name-part taxon-name-part-type="family">Bombacaceae</tp:taxon-name-part></tp:taxon-name>: <italic><tp:taxon-name><tp:taxon-name-part taxon-name-part-type="genus" reg="Chorisia">Chorisia</tp:taxon-name-part></tp:taxon-name></italic> sp. (<xref ref-type="bibr" rid="B118">Monrós 1948b</xref>).</p><p>4. <italic><tp:taxon-name><tp:taxon-name-part taxon-name-part-type="genus" reg="Lamprosoma">Lamprosoma</tp:taxon-name-part> <tp:taxon-name-part taxon-name-part-type="species" reg="indigaceum">indigaceum</tp:taxon-name-part></tp:taxon-name></italic> Monrós, 1947 (<abbrev xmlns:xlink="http://www.w3.org/1999/xlink" xlink:title="Corrientes" id="ABBRID0EANEM" xlink:type="simple">CTS</abbrev>).</p><p>5. <italic><tp:taxon-name><tp:taxon-name-part taxon-name-part-type="genus" reg="Lamprosoma">Lamprosoma</tp:taxon-name-part> <tp:taxon-name-part taxon-name-part-type="species" reg="minimum">minimum</tp:taxon-name-part></tp:taxon-name></italic> Monrós, 1948b (<abbrev xmlns:xlink="http://www.w3.org/1999/xlink" xlink:title="Salta" id="ABBRID0ERNEM" xlink:type="simple">SAL</abbrev>). Host plant: <tp:taxon-name><tp:taxon-name-part taxon-name-part-type="family">Fabaceae</tp:taxon-name-part></tp:taxon-name>: <italic><tp:taxon-name><tp:taxon-name-part taxon-name-part-type="genus" reg="Acacia">Acacia</tp:taxon-name-part> <tp:taxon-name-part taxon-name-part-type="species" reg="cavenia">cavenia</tp:taxon-name-part></tp:taxon-name></italic> (Bark-gnawing).</p><p>6. <italic><tp:taxon-name><tp:taxon-name-part taxon-name-part-type="genus" reg="Lamprosoma">Lamprosoma</tp:taxon-name-part> <tp:taxon-name-part taxon-name-part-type="species" reg="subnitidum">subnitidum</tp:taxon-name-part></tp:taxon-name></italic> Monrós, 1948b (<abbrev xmlns:xlink="http://www.w3.org/1999/xlink" xlink:title="Corrientes" id="ABBRID0ESOEM" xlink:type="simple">CTS</abbrev>).</p><p>7. <italic><tp:taxon-name><tp:taxon-name-part taxon-name-part-type="genus" reg="Lamprosoma">Lamprosoma</tp:taxon-name-part> <tp:taxon-name-part taxon-name-part-type="species" reg="triste">triste</tp:taxon-name-part></tp:taxon-name></italic> Guérin-Ménéville, 1844 (Northeast Argentina).</p><p>8. <italic><tp:taxon-name><tp:taxon-name-part taxon-name-part-type="genus" reg="Lamprosoma">Lamprosoma</tp:taxon-name-part> <tp:taxon-name-part taxon-name-part-type="species" reg="zariateguii">zariateguii</tp:taxon-name-part></tp:taxon-name></italic> Monrós, 1947 (<abbrev xmlns:xlink="http://www.w3.org/1999/xlink" xlink:title="Misiones" id="ABBRID0EQPEM" xlink:type="simple">MNS</abbrev>).</p><!--PageBreak--></tp:treatment-sec><ref-list><ref id="B94"><mixed-citation xmlns:xlink="http://www.w3.org/1999/xlink" xlink:type="simple">
          <person-group><name name-style="western"><surname>Kirby</surname><given-names>W</given-names></name></person-group> (<year>1818</year>) <article-title>A century of insects, including several new genera described from his cabinet.</article-title> <source>Transactions of the Linnean Society of London</source> <volume>12</volume>: <fpage>375</fpage>–<lpage>453</lpage>. <ext-link xlink:type="simple" ext-link-type="doi" xlink:href="10.1111/j.1095-8339.1817.tb00239.x">https://doi.org/10.1111/j.1095-8339.1817.tb00239.x</ext-link></mixed-citation></ref><ref id="B100"><mixed-citation xmlns:xlink="http://www.w3.org/1999/xlink" xlink:type="simple">
          <person-group><name name-style="western"><surname>Lacordaire</surname><given-names>MTh</given-names></name></person-group> (<year>1848</year>) <article-title>Monographie des Coléopterès subpentamères de la famille des phytophages, Vol 2. Memoires de la Societe royale belge d’Entomologie.</article-title> <source>Liège</source> <volume>5</volume>: <fpage>1</fpage>–<lpage>890</lpage>.</mixed-citation></ref><ref id="B40"><mixed-citation xmlns:xlink="http://www.w3.org/1999/xlink" xlink:type="simple">
          <person-group><name name-style="western"><surname>Chapuis</surname><given-names>F</given-names></name></person-group> (<year>1874</year>) <source>Famille des Phytophages. In: Laccordaire T, Chapuis F (Eds) Histoire naturelle des insectes. Genera des Coléoptères.</source> <publisher-name>Libraire Encyclopédique de Roret</publisher-name>, <publisher-loc>Paris Vol. 10</publisher-loc>, <size units="page">455 pp</size>.</mixed-citation></ref><ref id="B78"><mixed-citation xmlns:xlink="http://www.w3.org/1999/xlink" xlink:type="simple">
          <person-group><name name-style="western"><surname>Jacoby</surname><given-names>M</given-names></name></person-group> (<year>1880</year>) <source>Biologia Centrali–Americana, <tp:taxon-name><tp:taxon-name-part taxon-name-part-type="class">Insecta</tp:taxon-name-part></tp:taxon-name>. <tp:taxon-name><tp:taxon-name-part taxon-name-part-type="order">Coleoptera</tp:taxon-name-part></tp:taxon-name>. <tp:taxon-name><tp:taxon-name-part taxon-name-part-type="clade">Phytophaga</tp:taxon-name-part></tp:taxon-name> (part)</source>. <volume>Volume VI</volume>, <issue>Part 1</issue>. <publisher-name>Porter, RH</publisher-name>, <publisher-loc>London</publisher-loc>, <fpage>26</fpage>–<lpage>105</lpage>.</mixed-citation></ref><ref id="B1"><mixed-citation xmlns:xlink="http://www.w3.org/1999/xlink" xlink:type="simple">
          <person-group><name name-style="western"><surname>Achard</surname><given-names>J</given-names></name></person-group> (<year>1914</year>) <article-title><tp:taxon-name><tp:taxon-name-part taxon-name-part-type="order">Coleoptera</tp:taxon-name-part></tp:taxon-name> <tp:taxon-name><tp:taxon-name-part taxon-name-part-type="clade">Phytophaga</tp:taxon-name-part></tp:taxon-name> Fam. <tp:taxon-name><tp:taxon-name-part taxon-name-part-type="family">Chrysomelidae</tp:taxon-name-part></tp:taxon-name> Subfam. <tp:taxon-name><tp:taxon-name-part taxon-name-part-type="subfamily">Lamprosominae</tp:taxon-name-part></tp:taxon-name>.</article-title> In: <person-group><name name-style="western"><surname>Wytsman</surname><given-names>P</given-names></name></person-group> (<role>Ed.</role>) <issue-title>Genera Insectorum.</issue-title> <source>Fascicule 159. Wytsman P., Brussels</source>, <fpage>1</fpage>–<lpage>13</lpage>. [2 pl]</mixed-citation></ref><ref id="B118"><mixed-citation xmlns:xlink="http://www.w3.org/1999/xlink" xlink:type="simple">
          <person-group><name name-style="western"><surname>Monrós</surname><given-names>F</given-names></name></person-group> (<year>1948b</year>) <article-title>Descripción de diez nuevas especies de <italic><tp:taxon-name><tp:taxon-name-part taxon-name-part-type="genus">Lamprosoma</tp:taxon-name-part></tp:taxon-name></italic> neotropicales (Col. <tp:taxon-name><tp:taxon-name-part taxon-name-part-type="superfamily">Chrysomeloidea</tp:taxon-name-part></tp:taxon-name>).</article-title> <source>Acta Zoológica Lilloana</source> <volume>5</volume>: <fpage>81</fpage>–<lpage>95</lpage>.</mixed-citation></ref><ref id="B128"><mixed-citation xmlns:xlink="http://www.w3.org/1999/xlink" xlink:type="simple">
          <person-group><name name-style="western"><surname>Monrós</surname><given-names>F</given-names></name></person-group> (<year>1956b</year>) <article-title>Revisión genérica de <tp:taxon-name><tp:taxon-name-part taxon-name-part-type="subfamily">Lamprosomatinae</tp:taxon-name-part></tp:taxon-name> con descripción de la algunos géneros y especies nuevas (Col., <tp:taxon-name><tp:taxon-name-part taxon-name-part-type="family">Chrysomelidae</tp:taxon-name-part></tp:taxon-name>).</article-title> <source>Revista Agronomía Noroeste Argentino (Tucumán)</source> <volume>2</volume>(<issue>1</issue>): <fpage>25</fpage>–<lpage>77</lpage>.</mixed-citation></ref><ref id="B129"><mixed-citation xmlns:xlink="http://www.w3.org/1999/xlink" xlink:type="simple">
          <person-group><name name-style="western"><surname>Monrós</surname><given-names>F</given-names></name></person-group> (<year>1960</year>) <article-title>Supplementa. <tp:taxon-name><tp:taxon-name-part taxon-name-part-type="family">Chrysomelidae</tp:taxon-name-part></tp:taxon-name>: <tp:taxon-name><tp:taxon-name-part taxon-name-part-type="subfamily">Lamprosomatinae</tp:taxon-name-part></tp:taxon-name>.</article-title> In: <person-group><name name-style="western"><surname>Hincks</surname><given-names>WD</given-names></name></person-group> (<role>Ed.</role>) <issue-title>Coleopterorum Catalogus.</issue-title> <source>Dr W. Junk, Gravenhage</source>, <fpage>3</fpage>–<lpage>16</lpage>.</mixed-citation></ref><ref id="B29"><mixed-citation xmlns:xlink="http://www.w3.org/1999/xlink" xlink:type="simple">
          <person-group><name name-style="western"><surname>Caxambú</surname><given-names>MG</given-names></name><name name-style="western"><surname>Almeida</surname><given-names>LM</given-names></name></person-group> (<year>1999</year>) <article-title>Descrição dos estágios imaturos e redescrição de <italic><tp:taxon-name><tp:taxon-name-part taxon-name-part-type="genus">Lamprosoma</tp:taxon-name-part> <tp:taxon-name-part taxon-name-part-type="species">azureum</tp:taxon-name-part></tp:taxon-name></italic> Germar (<tp:taxon-name><tp:taxon-name-part taxon-name-part-type="family">Chrysomelidae</tp:taxon-name-part></tp:taxon-name>, <tp:taxon-name><tp:taxon-name-part taxon-name-part-type="subfamily">Lamprosomatinae</tp:taxon-name-part></tp:taxon-name>)</article-title>. <source>Revista Brasileira de Zoologia Curitiba</source> <volume>16</volume>(<issue>Supl. 1</issue>): <fpage>243</fpage>–<lpage>256</lpage>. <ext-link xlink:type="simple" ext-link-type="doi" xlink:href="10.1590/S0101-81751999000500017">https://doi.org/10.1590/S0101-81751999000500017</ext-link></mixed-citation></ref><ref id="B30"><mixed-citation xmlns:xlink="http://www.w3.org/1999/xlink" xlink:type="simple">
          <person-group><name name-style="western"><surname>Caxambú</surname><given-names>MG</given-names></name><name name-style="western"><surname>Almeida</surname><given-names>LM</given-names></name></person-group> (<year>2003</year>) <article-title><italic><tp:taxon-name><tp:taxon-name-part taxon-name-part-type="genus">Lamprosoma</tp:taxon-name-part></tp:taxon-name></italic> W. Kirby (<tp:taxon-name><tp:taxon-name-part taxon-name-part-type="order">Coleoptera</tp:taxon-name-part></tp:taxon-name>, <tp:taxon-name><tp:taxon-name-part taxon-name-part-type="family">Chrysomelidae</tp:taxon-name-part></tp:taxon-name>): descrição de nova espécie, redescrições e chave para algumas espécies sul americanas.</article-title> <source>Revista Brasileira de Zoologia</source> <volume>20</volume>: <fpage>329</fpage>–<lpage>337</lpage>. <ext-link xlink:type="simple" ext-link-type="doi" xlink:href="10.1590/S0101-81752003000200025">https://doi.org/10.1590/S0101-81752003000200025</ext-link></mixed-citation></ref><ref id="B59"><mixed-citation xmlns:xlink="http://www.w3.org/1999/xlink" xlink:type="simple">
          <person-group><name name-style="western"><surname>Germar</surname><given-names>EF</given-names></name></person-group> (<year>1824</year>) <source>Insectorum species novae aut minus cognitae, descriptionibus illustratae. Vol. 1. <tp:taxon-name><tp:taxon-name-part taxon-name-part-type="order">Coleoptera</tp:taxon-name-part></tp:taxon-name>. Hendelii J.C.</source> <publisher-name>et filii.</publisher-name>, <publisher-loc>Halae</publisher-loc>, <size units="page">624 pp</size>. [2 pl.]</mixed-citation></ref></ref-list></tp:taxon-treatment>
